# Supplementary material for: Growth Stimulatory Effects and Genome-Wide Transcriptional Changes Produced by Protein Hydrolysates in Maize Seedlings
Source: Front Plant Sci. 2017 Mar 30;8:433. doi: 10.3389/fpls.2017.00433 (PMC5371660; doi:10.3389/fpls.2017.00433)
Supplement: Supplementary file 3 [file Table3.XLSX]

## Sheet: Foglio1
Supplemental Table S3. Differentially expressed transcripts identified in Aa vs N comparison. Transcript ID, fold change (FC) value, UniProt Name, description, organism, length, identity, score, e-value and GO term were reported.
Transcript_ID	FC	Name	Description	Organism	Length	Identity	Score	E-value	Go term
AC149818.2_FGT009	-2.48	A5H449	Putative LOB domain-containing family protein	Zea mays	232	1	1224	2.2e-168	GO:0006355
AC155352.2_FGT010	-2.78	A2XBH9	QLTG3-1 protein	Oryza sativa subsp. japonica	178	70.6%	598	9.9e-76	GO:0008150
AC184130.4_FGT012	2.36	K7V6M5	Uncharacterized protein	Zea mays	363	1	1911	0.0	GO:0008150
AC185254.4_FGT002	-2.39	Q6ZIV9	Putative ABC transporter	Oryza sativa subsp. japonica	929	78.7%	750	1.1e-89	GO:0006810
AC185655.3_FGT004	-2.12	A0A096PGA0	Uncharacterized protein	Zea mays	472	1	2460	0.0	GO:0008150
AC186147.3_FGT008	5.65	Q5TIM9	Alpha-6-galactosyltransferase	Zea mays	444	1	2402	0.0	GO:0008152
AC186166.3_FGT008	-2.16	A0A096PGB1	Uncharacterized protein	Zea mays	234	1	1259	1.2e-173	GO:0030001
AC186231.4_FGT002	-2.03	B4FNV9	Early nodulin 75 protein	Zea mays	279	1	1601	0.0	GO:0008150
AC186417.3_FGT004	-2.07	A0A096PGD2	Uncharacterized protein	Zea mays	202	1	1084	4.4e-148	GO:0008150
AC186897.4_FGT016	-2.43	K7UQ57	Uncharacterized protein	Zea mays	143	1	722	5.2e-95	GO:0008150
AC187099.5_FGT005	2.85	K7V4Q3	Uncharacterized protein	Zea mays	178	1	925	1.0e-124	GO:0008150
AC187485.3_FGT001	-8.39	K7V1A5	Uncharacterized protein	Zea mays	156	1	816	7.3e-109	GO:0008150
AC187843.3_FGT006	2.24	K7TIU6	Uncharacterized protein	Zea mays	156	1	797	5.6e-106	GO:0008150
AC189752.3_FGT003	-2.15	K7UCZ0	Uncharacterized protein	Zea mays	167	1	871	7.3e-117	GO:0008150
AC191804.4_FGT002	-2.18	A0A096PHC8	Uncharacterized protein	Zea mays	122	1	668	1.8e-87	GO:0008150
AC192405.3_FGT001	2.55	K7UCU0	Uncharacterized protein	Zea mays	138	1	753	7.1e-100	GO:0008150
AC193353.3_FGT002	-4.99	A0A096PHF1	Uncharacterized protein	Zea mays	301	1	1571	0.0	GO:0008150
AC193423.3_FGT003	-3.22	A0A096PHF4	Uncharacterized protein	Zea mays	266	1	1411	0.0	GO:0008150
AC194272.3_FGT003	2.01	K7UCQ1	CASP-like protein	Zea mays	172	55.3%	159	8.3e-11	GO:0008150
AC195807.3_FGT004	-3.11	K7W1F7	Uncharacterized protein	Zea mays	114	1	629	7.8e-82	GO:0008150
AC195825.3_FGT001	-5.00	A0A096PI20	Uncharacterized protein	Zea mays	636	1	3330	0.0	GO:0008152
AC196154.3_FGT014	-2.11	K7V718	Uncharacterized protein	Zea mays	105	1	575	6.6e-74	GO:0008150
AC196202.3_FGT007	2.12	K7UF09	Uncharacterized protein	Zea mays	213	1	1111	7.9e-152	GO:0008150
AC196984.3_FGT001	-2.27	A0A096PID0	Uncharacterized protein	Zea mays	230	1	1231	1.6e-169	GO:0008150
AC197054.3_FGT002	-5.74	A0A096PID8	Uncharacterized protein	Zea mays	171	1	869	1.3e-117	GO:0008150
AC197705.4_FGT008	3.79	K7V0N1	Uncharacterized protein	Zea mays	449	1	2339	0.0	GO:0008150
AC197758.3_FGT004	-2.67	K7U6B6	Peroxidase	Zea mays	333	1	1707	0.0	GO:0006979
AC198291.3_FGT001	-3.09	A0A096PIN1	Uncharacterized protein	Zea mays	210	1	1087	2.8e-148	GO:0008150
AC198403.3_FGT001	2.33	K7TV92	AP2-EREBP transcription factor	Zea mays	212	1	1138	5.7e-156	GO:0006355
AC198773.3_FGT003	-2.47	K7TJE1	Uncharacterized protein	Zea mays	436	1	2229	0.0	GO:0008150
AC198787.3_FGT001	-2.22	K7TRD2	Uncharacterized protein	Zea mays	140	1	729	3.6e-96	GO:0008150
AC199204.3_FGT002	-2.06	K7UEG1	Putative peptidase C48 domain family protein	Zea mays	939	73.3%	888	7.1e-109	GO:0006508
AC199820.4_FGT006	-3.06	A0A060D7S7	MYB-related transcription factor	Zea mays	153	1	822	7.1e-110	GO:0006355
AC200725.4_FGT003	-2.55	A0A096PJ73	Uncharacterized protein	Zea mays	152	1	840	1.2e-112	GO:0008150
AC200876.4_FGT003	-2.56	A0A096PJ79	Uncharacterized protein	Zea mays	337	1	1781	0.0	GO:0008150
AC202011.3_FGT010	2.06	A0A060D2G2	EIL transcription factor	Zea mays	586	1	3107	0.0	GO:0006355
AC202526.4_FGT006	-2.27	K7UAF4	Uncharacterized protein	Zea mays	232	1	1183	3.8e-162	GO:0008150
AC203257.2_FGT003	-2.24	A0A096PJI7	Uncharacterized protein	Zea mays	219	1	1173	4.7e-161	GO:0008150
AC203262.3_FGT002	-4.95	A0A096PJI9	Uncharacterized protein	Zea mays	119	1	631	5.8e-82	GO:0008150
AC203909.3_FGT007	-2.20	K7U150	Putative FAD-binding Berberine family protein	Zea mays	544	1	2818	0.0	GO:0055114
AC204437.3_FGT004	2.53	K7U7C5	Uncharacterized protein	Zea mays	237	1	1230	4.0e-169	GO:0008150
AC204711.3_FGT002	-3.34	B6UFQ7	Hydrolase, hydrolyzing O-glycosyl compounds	Zea mays	571	98.3%	2961	0.0	GO:0005975
AC205251.3_FGT002	-3.49	A0A096PK56	Uncharacterized protein	Zea mays	201	1	1103	5.2e-151	GO:0008150
AC205619.3_FGT003	-2.17	A0A096PKA9	Uncharacterized protein	Zea mays	364	1	1951	0.0	GO:0008150
AC206274.3_FGT008	-4.19	A0A096PKH5	Uncharacterized protein	Zea mays	243	1	1291	3.3e-178	GO:0008150
AC206350.3_FGT005	3.45	B6TVE6	Dirigent-like protein	Zea mays	361	98.6%	1760	0.0	GO:0008150
AC208221.3_FGT002	2.32	O81217	Bowman-Birk type bran trypsin inhibitor	Zea mays	174	88.2%	784	3.3e-102	GO:0010951
AC208308.3_FGT004	-5.08	A0A096PKY0	Uncharacterized protein	Zea mays	161	1	833	2.8e-111	GO:0008150
AC208610.3_FGT010	-3.59	A0A096PL20	Uncharacterized protein	Zea mays	167	1	869	1.5e-116	GO:0008150
AC208702.3_FGT007	-3.60	A0A096PL29	Uncharacterized protein	Zea mays	75	1	387	2.5e-46	GO:0008150
AC209257.4_FGT006	-2.05	A0A096PL78	Uncharacterized protein	Zea mays	205	1	1097	5.8e-150	GO:0008150
AC210013.4_FGT005	2.50	B2XWS7	Isopentenyl transferase IPT6	Zea mays	337	1	1351	0.0	GO:0008033
AC210013.4_FGT006	-3.47	B6SUB7	Carbonyl reductase 3	Zea mays	320	98.1%	1600	0.0	GO:0055114
AC210050.3_FGT006	-2.46	K7TN66	Uncharacterized protein	Zea mays	1120	1	5820	0.0	GO:0008150
AC210734.2_FGT008	-2.68	A0A096PLM5	Uncharacterized protein	Zea mays	199	1	1103	4.5e-151	GO:0008150
AC210828.3_FGT007	-2.67	A0A096PLN2	Uncharacterized protein	Zea mays	169	1	905	5.8e-122	GO:0008150
AC211504.4_FGT001	-3.46	A0A096PLU1	Uncharacterized protein	Zea mays	131	1	688	3.1e-90	GO:0008150
AC211887.3_FGT007	-2.03	A0A096PLX5	Uncharacterized protein	Zea mays	140	1	695	5.2e-91	GO:0008150
AC212351.4_FGT001	-2.37	A0A096PM18	Uncharacterized protein	Zea mays	145	1	757	2.9e-100	GO:0008150
AC212755.4_FGT002	4.06	K7UPP9	Uncharacterized protein	Zea mays	220	1	1189	1.9e-163	GO:0008150
AC213432.2_FGT004	-2.09	B6SIW3	PME/invertase inhibitor-like protein	Zea mays	185	1	921	2.6e-125	GO:0043086
AC213857.4_FGT003	-2.95	A0A096PMD5	Uncharacterized protein	Zea mays	110	1	561	1.3e-71	GO:0008150
AC214360.3_FGT001	-3.45	Q6Z5J6	Ent-pimara-8(14),15-diene synthase	Oryza sativa subsp. japonica	821	52.7%	1964	0.0	GO:0006952
AC215290.3_FGT002	-2.00	A0A096PMM9	Uncharacterized protein	Zea mays	484	1	2525	0.0	GO:0008150
AC216229.3_FGT002	-2.98	K7UJZ7	Uncharacterized protein	Zea mays	236	1	1179	2.1e-161	GO:0008150
AC216731.3_FGT001	2.11	Q6ZFY4	BHLH protein-like	Oryza sativa subsp. japonica	298	64.5%	839	6.1e-108	GO:0006355
AC217051.3_FGT006	-2.49	A8WER7	ZCN5	Zea mays	173	99.4%	908	2.7e-122	GO:0008150
AC217553.3_FGT001	-2.27	A0A0A9GEN8	RDR3	Arundo donax	504	55.1%	511	4.2e-57	GO:0001172
AC218002.3_FGT001	15.94	A0A096PN43	Uncharacterized protein	Zea mays	299	1	1524	0.0	GO:0008150
AC219043.3_FGT003	3.45	A0A096PN78	Uncharacterized protein	Zea mays	136	1	718	1.3e-94	GO:0008150
AC231425.1_FGT006	3.89	A0A096PNI7	Uncharacterized protein	Zea mays	236	1	1261	7.1e-174	GO:0008150
AC233864.1_FGT009	-11.81	Q7XTN9	OSJNBa0093O08.8 protein	Oryza sativa subsp. japonica	252	61.2%	340	2.8e-36	GO:0009733
AC233910.1_FGT003	-14.93	B6TTD8	UBiQuitin family member	Zea mays	144	97.2%	717	3.1e-94	GO:0006412
AC233955.1_FGT003	15.80	Q8S9C5	ZmNAS1 protein	Zea mays	327	94.2%	1589	0.0	GO:0030418
AC234149.1_FGT002	-7.62	K7VH99	LOB transcription factor	Zea mays	283	1	1447	0.0	GO:0006355
AC235544.1_FGT004	-2.75	Q2QP91	Dor1-like family protein, expressed	Oryza sativa subsp. japonica	610	83.3%	2489	0.0	GO:0006891
AF546188.1_FGT003	4.75	P06676	Zein-alpha 19C1	Zea mays	240	52.9%	501	4.2e-60	GO:0008150
GRMZM2G000566_T01	-3.14	C4IYH7	Uncharacterized protein	Zea mays	902	1	4791	0.0	GO:0046373
GRMZM2G000614_T01	3.94	Q7FMW4	ABC transporter G family member 38	Oryza sativa subsp. japonica	1509	83.6%	6527	0.0	GO:0055085
GRMZM2G002119_T01	-4.15	A0A060D2K5	AP2-EREBP transcription factor	Zea mays	186	1	1001	5.4e-136	GO:0006355
GRMZM2G002173_T01	-2.40	B6TMK9	Phosphopantothenate--cysteine ligase	Zea mays	332	1	859	1.3e-112	GO:0008152
GRMZM2G002465_T01	-2.04	A0A096PQV6	Uncharacterized protein	Zea mays	181	1	893	9.5e-120	GO:0008150
GRMZM2G003379_T01	-2.32	C4J5B6	Endoglucanase	Zea mays	619	1	3361	0.0	GO:0000272
GRMZM2G003409_T01	-5.15	B4F9U9	Uncharacterized protein	Zea mays	448	1	2567	0.0	GO:0008150
GRMZM2G005016_T01	-4.93	K7W2D6	Uncharacterized protein	Zea mays	172	1	899	5.9e-121	GO:0008150
GRMZM2G005633_T01	-5.61	C0P451	Endochitinase B	Zea mays	281	1	791	5.6e-103	GO:0006032
GRMZM2G006853_T01	-2.95	B4FVM0	Thaumatin-like protein	Zea mays	177	1	958	9.3e-130	GO:0008150
GRMZM2G006937_T01	-4.83	C0PGA6	Terpene cyclase/mutase family member	Zea mays	762	1	4156	0.0	GO:0008152
GRMZM2G007012_T01	-3.77	K7TSG5	Glycosyltransferase	Zea mays	516	1	2660	0.0	GO:0008152
GRMZM2G007969_T01	7.15	A0A096PUU2	Uncharacterized protein	Zea mays	102	1	552	5.8e-66	GO:0008150
GRMZM2G008196_T01	-5.00	A0A096PUY2	Uncharacterized protein	Zea mays	327	1	1745	0.0	GO:0008150
GRMZM2G008353_T01	-2.33	Q67X77	Putative phi-1	Oryza sativa subsp. japonica	324	73.9%	1215	8.2e-164	GO:0008150
GRMZM2G008539_T01	-2.16	B4FAN3	Glycosyltransferase	Zea mays	479	1	2455	0.0	GO:0008152
GRMZM2G008839_T01	-2.23	K7U250	Uncharacterized protein	Zea mays	177	1	921	3.9e-124	GO:0008150
GRMZM2G009139_T01	2.98	K7W5W7	Uncharacterized protein	Zea mays	597	1	3084	0.0	GO:0008150
GRMZM2G009282_T01	-2.22	B5U8Y9	Alpha-glucosidase	Hordeum vulgare	954	81.5%	4077	0.0	GO:0005975
GRMZM2G009344_T01	-2.28	B4FET6	ATPUP3	Zea mays	361	78.6%	967	1.3e-126	GO:0006810
GRMZM2G009792_T01	3.42	A0A096PVZ5	Uncharacterized protein	Zea mays	167	1	892	4.8e-120	GO:0006950
GRMZM2G009869_T01	-2.00	Q9LDZ5	F2D10.13	Arabidopsis thaliana	381	0.59	1047	1.2e-136	GO:0006468
GRMZM2G009913_T01	-2.44	B6U2B3	Mitotic spindle checkpoint component mad3	Zea mays	388	98.5%	1986	0.0	GO:0007094
GRMZM2G010034_T01	-2.13	A0A096PW72	Uncharacterized protein	Zea mays	277	1	1458	0.0	GO:0008150
GRMZM2G010048_T01	-2.64	Q40630	Osmotin	Oryza sativa	218	60.6%	715	2.4e-91	GO:0008150
GRMZM2G010149_T01	-3.82	B6T7F1	Ribonuclease P	Zea mays	267	83.4%	821	2.2e-107	GO:0008150
GRMZM2G010251_T01	9.37	B4FSV9	High affinity nitrate transporter	Zea mays	424	1	2754	0.0	GO:0055085
GRMZM2G010356_T01	3.32	B6SYF3	Terpene synthase 7	Zea mays	557	99.3%	2862	0.0	GO:0009058
GRMZM2G010640_T01	4.28	A0A096PWP5	Peroxidase	Zea mays	364	1	1867	0.0	GO:0006979
GRMZM2G010673_T01	-2.53	A0A096PWQ6	Uncharacterized protein	Zea mays	126	1	659	5.5e-86	GO:0008150
GRMZM2G010779_T01	-3.60	B6U903	Vacuolar cation/proton exchanger 2	Zea mays	441	99.8%	2223	0.0	GO:0006816
GRMZM2G011463_T01	3.84	B4FC68	SAUR37-auxin-responsive SAUR family member	Zea mays	156	93.7%	773	2.6e-102	GO:0009733
GRMZM2G012276_T01	-2.08	B4FS55	Peroxiredoxin bcp	Zea mays	218	99.3%	786	4.6e-103	GO:0055114
GRMZM2G012340_T01	-2.51	B6U409	Peptidyl-prolyl cis-trans isomerase	Zea mays	205	1	1048	1.6e-142	GO:0006457
GRMZM2G012546_T01	2.07	M8BFB1	Putative gibberellin receptor GID1L3	Aegilops tauschii	365	64.3%	1066	1.6e-140	GO:0042221
GRMZM2G013448_T01	-2.50	C0PEP2	1-aminocyclopropane-1-carboxylate oxidase 1	Zea mays	317	1	1030	5.8e-137	GO:0042221
GRMZM2G013530_T01	-2.84	B6ST92	Agmatine coumaroyltransferase	Zea mays	447	97.3%	2280	0.0	GO:0008152
GRMZM2G013781_T01	-2.24	B6SZC2	Chloroplastic quinone-oxidoreductase	Zea mays	346	65.3%	1155	2.7e-154	GO:0055114
GRMZM2G013956_T01	4.35	K7VWS8	Putative cytochrome P450 superfamily protein	Zea mays	539	1	2795	0.0	GO:0055114
GRMZM2G014022_T01	-3.46	K7U394	Uncharacterized protein	Zea mays	308	1	1564	0.0	GO:0008150
GRMZM2G014150_T01	-3.39	A0A096PYV6	Uncharacterized protein	Zea mays	195	1	1074	8.5e-147	GO:0008150
GRMZM2G014695_T01	-2.91	C0PPE5	Uncharacterized protein	Zea mays	235	1	1351	0.0	GO:0008150
GRMZM2G014723_T01	3.03	B6TH79	Lichenase-2	Zea mays	336	91.9%	1577	0.0	GO:0005975
GRMZM2G014905_T01	2.67	C0P8F6	Uncharacterized protein	Zea mays	487	1	2460	0.0	GO:0008150
GRMZM2G014951_T01	2.74	C0PKJ0	Sulfotransferase	Zea mays	256	1	1237	0.0	GO:0008152
GRMZM2G015692_T01	-2.48	N1QVB7	Acyl-protein thioesterase 2	Aegilops tauschii	254	81.7%	1060	7.7e-143	GO:0008152
GRMZM2G015709_T01	2.77	B4FBE0	Glycosyltransferase	Zea mays	458	99.4%	1653	0.0	GO:0008152
GRMZM2G015793_T01	-2.58	B6SRK8	Uncharacterized protein	Zea mays	489	1	2539	0.0	GO:0008152
GRMZM2G016241_T01	-9.78	P50472	Probable glutathione S-transferase BZ2	Zea mays	236	96.2%	1147	1.5e-156	GO:0009718
GRMZM2G016312_T01	-3.29	K7TMI5	Uncharacterized protein	Zea mays	86	1	456	1.9e-56	GO:0008150
GRMZM2G016558_T01	3.94	K7U8U8	Putative ankyrin repeat domain family protein	Zea mays	586	1	3026	0.0	GO:0008150
GRMZM2G016637_T01	-2.09	A0A096Q0C7	Uncharacterized protein	Zea mays	335	1	1718	0.0	GO:0006355
GRMZM2G017116_T01	-2.07	B6TR53	Defense-related protein	Zea mays	278	97.8%	478	2.3e-56	GO:0006952
GRMZM2G017268_T01	2.65	K7V354	MYB transcription factor	Zea mays	270	1	1460	0.0	GO:0006355
GRMZM2G017759_T01	-2.75	A0A096S071	Uncharacterized protein	Zea mays	63	1	330	4.6e-38	GO:0008150
GRMZM2G018099_T01	2.53	K7TRZ3	Uncharacterized protein	Zea mays	103	1	550	3.6e-70	GO:0008150
GRMZM2G018108_T01	-2.83	B4FXQ1	Uncharacterized protein	Zea mays	477	1	2509	0.0	GO:0006508
GRMZM2G018254_T01	-2.08	K7TQ87	GRAS transcription factor	Zea mays	648	1	3434	0.0	GO:0006355
GRMZM2G019027_T01	-2.09	K7V300	Strictosidine synthase 1	Zea mays	345	76.5%	566	7.8e-108	GO:0009058
GRMZM2G019597_T01	-2.21	B6SHG7	tRNA (guanine-N(7)-)-methyltransferase	Zea mays	255	1	1337	0.0	GO:0006400
GRMZM2G020201_T01	-2.01	B4FPN4	Uncharacterized protein	Zea mays	96	1	497	2.4e-62	GO:0008150
GRMZM2G020996_T01	-2.90	B4FA87	IBR domain containing protein	Zea mays	531	1	2800	0.0	GO:0016567
GRMZM2G021560_T01	4.44	A8WET2	Uncharacterized protein	Zea mays	174	1	925	7.8e-125	GO:0008150
GRMZM2G022679_T01	-2.10	Q8S0S6	Gibberellin 2-oxidase	Oryza sativa subsp. japonica	327	83.8%	1441	0.0	GO:0042221
GRMZM2G022996_T01	-2.15	B6THI2	Cytochrome P450 CYP96D3	Zea mays	526	99.6%	2740	0.0	GO:0055114
GRMZM2G023033_T01	-2.31	Q5GAU5	Uncharacterized protein	Zea mays	122	1	654	2.4e-85	GO:0008150
GRMZM2G023190_T01	-2.90	B6TZL7	F-box domain containing protein	Zea mays	323	1	1602	0.0	GO:0016567
GRMZM2G023557_T01	-3.20	A0A060CZ32	MYB-related transcription factor	Zea mays	129	1	693	5.7e-91	GO:0006355
GRMZM2G023840_T01	3.46	K7VCN5	Peroxidase	Zea mays	341	1	1774	0.0	GO:0006979
GRMZM2G023921_T01	2.88	B6U2X0	DNA-binding WRKY	Zea mays	196	1	930	6.8e-125	GO:0006355
GRMZM2G024196_T01	2.53	Q7XKF4	Probable metal-nicotianamine transporter YSL13	Oryza sativa subsp. japonica	724	82.5%	3123	0.0	GO:0006810
GRMZM2G024331_T01	-4.12	K7U8N8	Putative cytochrome P450 superfamily protein	Zea mays	535	1	2775	0.0	GO:0055114
GRMZM2G024808_T01	-2.02	B6U7W3	Nitrate and chloride transporter	Zea mays	600	97.4%	2999	0.0	GO:0006810
GRMZM2G024996_T01	-63.07	P27483	Glycine-rich cell wall structural protein	Arabidopsis thaliana	349	61.1%	895	2.6e-116	GO:0071555
GRMZM2G025742_T01	-2.49	I3RWV5	Auxin efflux carrier component	Zea mays	382	1	1935	0.0	GO:0009734
GRMZM2G026083_T01	-2.14	A0A096Q6H0	Uncharacterized protein	Zea mays	492	1	2626	0.0	GO:0008150
GRMZM2G026143_T01	-2.58	K7VAJ0	Uncharacterized protein	Zea mays	81	1	431	8.3e-53	GO:0008150
GRMZM2G026189_T01	-2.78	A0A096Q6J8	Uncharacterized protein	Zea mays	483	1	2519	0.0	GO:0008150
GRMZM2G026523_T01	-2.30	B4FQ14	Peptide transporter PTR2	Zea mays	597	1	3085	0.0	GO:0006810
GRMZM2G027198_T01	-2.08	B6U7P6	Blue copper protein	Zea mays	174	98.9%	890	1.6e-119	GO:0008150
GRMZM2G027217_T01	4.76	A0A096Q770	Peroxidase	Zea mays	352	1	1844	0.0	GO:0006979
GRMZM2G027385_T01	2.80	B4F9J1	Beta-galactosidase	Zea mays	722	1	3912	0.0	GO:0005975
GRMZM2G027891_T01	-2.54	Q0JB23	Os04g0561000 protein	Oryza sativa subsp. japonica	962	74.8%	2481	0.0	GO:0006820
GRMZM2G028306_T01	-3.78	Q1EG72	(S)-beta-macrocarpene synthase	Zea mays	548	1	2735	0.0	GO:0006952
GRMZM2G028543_T01	2.64	B6TN00	Zinc finger, C3HC4 type family protein	Zea mays	289	99.7%	1526	0.0	GO:0006355
GRMZM2G028622_T01	-2.86	Q33DK0	WUSCHEL-related homeobox 1B	Oryza sativa subsp. japonica	289	50.5%	638	2.3e-77	GO:0006355
GRMZM2G029780_T01	5.39	M8BCP7	Subtilisin-like protease	Aegilops tauschii	781	68.7%	2629	0.0	GO:0006508
GRMZM2G029951_T01	2.29	A0A096Q8Z7	Uncharacterized protein	Zea mays	974	1	4949	0.0	GO:0030001
GRMZM2G030036_T01	19.67	Q8LT19	ZmNAS2 protein	Zea mays	601	99.5%	3089	0.0	GO:0030418
GRMZM2G030181_T01	-2.59	B6UI32	Uncharacterized protein	Zea mays	250	1	1326	0.0	GO:0008150
GRMZM2G030197_T01	3.08	A0A096Q953	Uncharacterized protein	Zea mays	443	1	2308	0.0	GO:0008150
GRMZM2G030583_T01	-3.07	A5YZT9	Monoterpene synthase	Zea mays	628	99.8%	3262	0.0	GO:0009058
GRMZM2G030790_T01	-3.18	B6TLX4	Jasmonate-induced protein	Zea mays	209	98.6%	1122	1.3e-153	GO:0042221
GRMZM2G030850_T01	4.72	B6TJF7	Glucan endo-1,3-beta-glucosidase 7	Zea mays	420	99.5%	2167	0.0	GO:0005975
GRMZM2G031581_T01	-2.16	A0A096QA20	Hexosyltransferase	Zea mays	584	1	3169	0.0	GO:0008152
GRMZM2G032594_T01	2.30	B6TD76	Plasma membrane associated protein	Zea mays	157	1	802	1.1e-106	GO:0008150
GRMZM2G032628_T01	-2.87	O81387	Starch branching enzyme IIb	Zea mays	799	99.9%	4332	0.0	GO:0005978
GRMZM2G032706_T01	-2.14	K7W225	Uncharacterized protein	Zea mays	232	1	1208	6.1e-166	GO:0008150
GRMZM2G032856_T01	-2.93	Q9FQB5	Glutathione S-transferase GST 24	Zea mays	238	1	1245	2.3e-171	GO:0045454
GRMZM2G033017_T01	2.76	C0HHG7	Uncharacterized protein	Zea mays	249	1	1241	2.1e-170	GO:0008150
GRMZM2G033126_T01	3.74	Q943A3	Putative S-adenosyl-L-methionine:jasmonic acid carboxyl methyltransferase	Oryza sativa subsp. japonica	378	69.2%	1295	1.0e-172	GO:0032259
GRMZM2G033665_T01	-2.06	C5XUZ2	MLO-like protein	Zea mays	533	1	1319	3.7e-177	GO:0006952
GRMZM2G033746_T01	-2.46	K7TV66	Uncharacterized protein	Zea mays	302	1	1606	0.0	GO:0008150
GRMZM2G034079_T01	-2.18	N1QXQ3	Nicotinate-nucleotide pyrophosphorylase [carboxylating]	Aegilops tauschii	322	59.8%	818	1.4e-103	GO:0009435
GRMZM2G034372_T01	-2.16	Q9AYI6	Putative maize transposon MuDR mudrA-like protein	Oryza sativa subsp. japonica	937	86.6%	3851	0.0	GO:0008150
GRMZM2G034404_T01	2.38	B6U791	ACR8	Zea mays	432	81.1%	1729	0.0	GO:0008152
GRMZM2G034843_T01	-2.06	A0A096QC55	Uncharacterized protein	Zea mays	152	1	844	3.1e-113	GO:0008150
GRMZM2G034917_T01	2.10	N1R055	Putative gibberellin receptor GID1L3	Aegilops tauschii	317	52.9%	860	3.3e-110	GO:0042221
GRMZM2G034924_T01	3.21	B4FBU1	Pollen allergen Cyn d 23	Zea mays	254	1	1235	3e-169	GO:0008150
GRMZM2G034956_T01	9.84	Q8S9C5	ZmNAS1 protein	Zea mays	327	98.5%	1661	0.0	GO:0030418
GRMZM2G034963_T01	-3.19	A0A096QC86	Uncharacterized protein	Zea mays	205	1	1046	3.3e-142	GO:0008150
GRMZM2G035156_T01	4.68	Q0DUR2	Transcription factor ILI6	Oryza sativa subsp. japonica	92	92.4%	411	1.9e-49	GO:0009742
GRMZM2G035599_T01	12.33	B6TIL8	Ribose-5-phosphate isomerase	Zea mays	257	99.2%	1288	2.8e-177	GO:0009052
GRMZM2G035625_T01	-2.38	C0PED3	Uncharacterized protein	Zea mays	525	1	2854	0.0	GO:0008150
GRMZM2G036547_T01	-2.52	B4F868	Uncharacterized protein	Zea mays	123	1	673	3.3e-88	GO:0008150
GRMZM2G036631_T01	-2.69	K7V7R6	Uncharacterized protein	Zea mays	225	1	1181	4.5e-162	GO:0030001
GRMZM2G036980_T01	2.47	B6TDS5	Putative VQ motif family protein	Zea mays	156	1	802	9.7e-107	GO:0008150
GRMZM2G037156_T01	3.29	K7UT08	Peroxidase	Zea mays	158	1	825	3.5e-110	GO:0006979
GRMZM2G037685_T01	-2.48	A0A096QDV4	Uncharacterized protein	Zea mays	178	1	898	1.3e-120	GO:0008150
GRMZM2G037865_T01	3.58	B6TKR8	NF-180	Zea mays	182	1	878	7.8e-117	GO:0008150
GRMZM2G038991_T01	-2.30	A0A096QEK5	Uncharacterized protein	Zea mays	310	1	1605	0.0	GO:0008150
GRMZM2G039009_T01	-2.98	A0A096QEK7	Uncharacterized protein	Zea mays	363	1	1851	0.0	GO:0032259
GRMZM2G039639_T01	-2.31	B6SSJ6	Protein P21	Zea mays	230	99.6%	1285	1.0e-177	GO:0008150
GRMZM2G040175_T01	2.01	A0A096QFC7	Uncharacterized protein	Zea mays	221	1	1114	5.1e-152	GO:0008150
GRMZM2G040364_T01	4.54	A0A096QFF9	Uncharacterized protein	Zea mays	114	1	588	1.4e-75	GO:0008150
GRMZM2G040513_T01	-2.74	B6SU80	TPR domain containing protein	Zea mays	253	99.2%	1272	5.6e-175	GO:0008150
GRMZM2G040517_T01	-2.83	B6UHM8	Pistil-specific extensin-like protein	Zea mays	202	0.95	979	3.7e-132	GO:0008150
GRMZM2G040750_T01	-2.05	A0A096QFP8	Uncharacterized protein	Zea mays	533	1	2720	0.0	GO:0008150
GRMZM2G040821_T01	-2.06	A0A096QFQ4	Uncharacterized protein	Zea mays	282	1	1488	0.0	GO:0008150
GRMZM2G040871_T01	-2.77	B6SKF6	Hexose transporter	Zea mays	763	99.9%	3904	0.0	GO:0006810
GRMZM2G040905_T01	2.42	B4FP47	Uncharacterized protein	Zea mays	115	1	592	3.6e-76	GO:0008150
GRMZM2G041127_T01	-2.15	K4JBR7	HB-type transcription factor	Zea mays	273	1	1424	0.0	GO:0006355
GRMZM2G041369_T01	-2.03	A0A096QG41	Uncharacterized protein	Zea mays	393	1	2054	0.0	GO:0006629
GRMZM2G042356_T01	-3.43	K7UYS1	Diacylglycerol O-acyltransferase 1	Zea mays	437	1	1746	0.0	GO:0008152
GRMZM2G042920_T01	-3.21	B4FB56	BHLH transcription factor	Zea mays	214	1	844	3.3e-112	GO:0006355
GRMZM2G043141_T01	2.69	A0A096QH98	Uncharacterized protein	Zea mays	548	1	2876	0.0	GO:0008150
GRMZM2G043162_T01	-6.68	P27789	Ferredoxin-5, chloroplastic	Zea mays	135	65.7%	455	1.7e-54	GO:0055114
GRMZM2G044481_T01	-3.91	Q672R4	Ent-copalyl diphosphate synthase	Zea mays	827	0.96	4227	0.0	GO:0008152
GRMZM2G045883_T01	2.04	B4FLW8	BHLH transcription factor	Zea mays	352	1	1809	0.0	GO:0006355
GRMZM2G045941_T01	-4.92	A0A096QJ85	Uncharacterized protein	Zea mays	237	1	1266	1.3e-174	GO:0008150
GRMZM2G046622_T01	-3.92	A0A096QJP6	Uncharacterized protein	Zea mays	166	1	819	6.5e-109	GO:0008150
GRMZM2G046669_T01	4.77	M8AKK4	Gibberellin 3-beta-dioxygenase 1	Triticum urartu	384	0.54	821	1.6e-103	GO:0042221
GRMZM2G047208_T01	-2.72	B6TP28	Early nodulin-like protein 1	Zea mays	203	1	1054	2.1e-143	GO:0008150
GRMZM2G047431_T01	-2.17	Q69EY5	GDP dissociation inhibitor protein	Zea mays	445	93.9%	2202	0.0	GO:0015031
GRMZM2G048121_T01	-2.57	B6SZK3	NAD(P)H-dependent oxidoreductase	Zea mays	358	1	1873	0.0	GO:0055114
GRMZM2G048375_T01	-2.11	B6THX1	1,4-beta-xylanase	Zea mays	576	99.8%	3022	0.0	GO:0005975
GRMZM2G048430_T01	-2.65	B6ST95	Ripening-related protein	Zea mays	219	97.3%	1066	9.4e-145	GO:0043086
GRMZM2G048458_T01	2.05	Q5Z983	GDSL-lipase-like	Oryza sativa subsp. japonica	381	0.66	1211	1.3e-161	GO:0008152
GRMZM2G048522_T01	-2.66	B4FAY2	Uncharacterized protein	Zea mays	421	1	2203	0.0	GO:0008152
GRMZM2G048793_T01	3.15	A0A096QL82	Uncharacterized protein	Zea mays	114	1	597	5.9e-77	GO:0008150
GRMZM2G048826_T01	2.18	K7TV61	Putative NAC domain transcription factor superfamily protein	Zea mays	295	1	1632	0.0	GO:0006355
GRMZM2G048836_T01	-2.05	B6SVK3	FtsH6-Zea mays FtsH protease	Zea mays	691	99.9	3486	0.0	GO:0006508
GRMZM2G049811_T01	4.81	C0P848	Formate dehydrogenase	Zea mays	376	1	1974	0.0	GO:0055114
GRMZM2G050273_T01	2.29	A0A096QM19	Uncharacterized protein	Zea mays	144	1	744	2.6e-98	GO:0008150
GRMZM2G050450_T01	-2.19	M8AZL1	Taxadien-5-alpha-ol O-acetyltransferase	Aegilops tauschii	453	73.8%	1718	0.0	GO:0008152
GRMZM2G050697_T01	2.27	Q2QYY1	Os12g0102600 protein	Oryza sativa subsp. japonica	697	71.3%	2332	0.0	GO:0008150
GRMZM2G050937_T01	3.51	A0A096QMH6	Uncharacterized protein	Zea mays	464	1	2340	0.0	GO:0008152
GRMZM2G050997_T01	-4.48	Q709Q5	Cytokinin oxidase 2	Zea mays	519	1	2712	0.0	GO:0009690
GRMZM2G051256_T01	-2.21	Q84U76	MYB transcription factor	Zea mays	345	1	1834	0.0	GO:0006355
GRMZM2G051604_T01	2.89	C0PDN3	Uncharacterized protein	Zea mays	703	0.74	365	2.3e-38	GO:0008150
GRMZM2G051782_T01	-2.05	K7VKH1	Tubulin alpha-2 chain	Zea mays	448	1	2341	0.0	GO:0007017
GRMZM2G051943_T01	-3.06	P29022	Endochitinase A	Zea mays	280	99.3%	1551	0.0	GO:0000272
GRMZM2G052175_T01	-6.46	B6SZA3	Endochitinase A	Zea mays	233	97.9%	1238	1.8e-170	GO:0006032
GRMZM2G052241_T01	-2.20	B6UDE5	SKP1-like protein 1A	Zea mays	192	97.4%	953	1.7e-128	GO:0006511
GRMZM2G053466_T01	-3.22	Q2RA14	Amidase family protein, expressed	Oryza sativa subsp. japonica	610	79.2%	2318	0.0	GO:0008152
GRMZM2G053722_T01	2.01	K7U9T7	2C-type protein phosphatase protein	Zea mays	813	1	4223	0.0	GO:0016311
GRMZM2G053991_T01	2.04	Q5W7C1	UPF0014 membrane protein STAR2	Oryza sativa subsp. japonica	285	88.5%	1181	3.7e-160	GO:0015786
GRMZM2G054120_T01	-2.08	B6U405	Uncharacterized protein	Zea mays	93	1	485	1.3e-60	GO:0008150
GRMZM2G055018_T01	2.03	K7WAC5	Polyadenylate-binding protein	Zea mays	643	1	3297	0.0	GO:0008150
GRMZM2G055052_T01	-2.00	B6UDD7	Immediate-early fungal elicitor protein CMPG1	Zea mays	447	99.1%	2190	0.0	GO:0016567
GRMZM2G055434_T01	-2.31	A0A096QQH3	Uncharacterized protein	Zea mays	227	1	1193	7.9e-164	GO:0008150
GRMZM2G055802_T01	2.06	Q84LH6	Bowman-Birk serine protease inhibitor family protein, expressed	Oryza sativa subsp. japonica	127	59.2%	407	8.3e-48	GO:0006508
GRMZM2G056407_T01	-2.17	B4FZS3	MYB transcription factor	Zea mays	330	1	1756	0.0	GO:0006355
GRMZM2G056418_T01	4.76	Q94I44	Cys/Met metabolism PLP-dependent enzyme family protein	Oryza sativa subsp. japonica	472	78.7%	1644	0.0	GO:0008152
GRMZM2G056442_T01	2.54	K7TX27	Uncharacterized protein	Zea mays	1347	1	7021	0.0	GO:0008150
GRMZM2G056851_T01	4.03	A0A096QRH3	Uncharacterized protein	Zea mays	106	1	558	2.7e-71	GO:0008150
GRMZM2G056908_T01	2.19	Q9ATL8	Aquaporin TIP2-2	Zea mays	250	1	1266	3.6e-174	GO:0006810
GRMZM2G057283_T01	3.40	B4FLA8	Plasma membrane associated protein	Zea mays	157	1	803	7.5e-107	GO:0008150
GRMZM2G057413_T01	2.94	A0A096QRZ1	BHLH transcription factor	Zea mays	248	1	1287	2.4e-177	GO:0006355
GRMZM2G057514_T01	-2.12	K7VQ71	Putative cytochrome P450 superfamily protein	Zea mays	543	1	2872	0.0	GO:0055114
GRMZM2G057694_T01	-2.17	M7YEQ2	Cytochrome P450 86B1	Triticum urartu	430	52.9%	1052	2.9e-136	GO:0055114
GRMZM2G058314_T01	-3.44	A0A096QSK8	Glycosyltransferase	Zea mays	478	1	2490	0.0	GO:0008152
GRMZM2G059134_T01	-3.03	A0A096QT56	Uncharacterized protein	Zea mays	191	1	1009	4.8e-137	GO:0008150
GRMZM2G059299_T01	-2.42	C0P3V1	Putative D-mannose binding lectin domain related protein	Zea mays	467	1	2466	0.0	GO:0008150
GRMZM2G059308_T01	-2.20	B4FYL7	Ent-kaurene oxidase	Zea mays	508	1	2632	0.0	GO:0055114
GRMZM2G059397_T01	-4.71	A0A096QTC0	Uncharacterized protein	Zea mays	280	1	1440	0.0	GO:0008150
GRMZM2G059465_T01	2.49	K7TWC7	Calcium-transporting ATPase	Zea mays	1379	57.3%	1074	1.3e-130	GO:0006816
GRMZM2G059958_T01	-2.65	Q6Z690	Lysine-specific histone demethylase 1 homolog 1	Oryza sativa subsp. japonica	849	82.7%	3603	0.0	GO:0016568
GRMZM2G060206_T01	4.26	K7UT74	Putative AP2/EREBP transcription factor superfamily protein	Zea mays	124	1	462	2.2e-83	GO:0006355
GRMZM2G060742_T01	-4.44	B6SSI8	Citrate transporter family protein	Zea mays	574	1	2899	0.0	GO:0055085
GRMZM2G060952_T01	5.30	Q0PCF2	Deoxymugineic acid synthase1	Zea mays	314	99.4%	1662	0.0	GO:0055114
GRMZM2G061403_T01	-2.42	K7VLR3	Putative O-Glycosyl hydrolase superfamily protein	Zea mays	339	1	1729	0.0	GO:0005975
GRMZM2G061521_T01	2.51	K7V513	Uncharacterized protein	Zea mays	174	1	912	7.4e-123	GO:0008150
GRMZM2G061758_T01	-2.36	B6TLQ5	E3 ubiquitin-protein ligase	Zea mays	258	1	1512	0.0	GO:0006511
GRMZM2G061766_T01	-2.88	K7V347	Uncharacterized protein	Zea mays	264	1	1434	0.0	GO:0006952
GRMZM2G061910_T01	4.26	B4FB96	Uncharacterized protein	Zea mays	194	1	1020	1.3e-138	GO:0008150
GRMZM2G062019_T01	-2.49	B6TWT9	Gibberellin receptor GID1L2	Zea mays	344	97.7%	1731	0.0	GO:0042221
GRMZM2G062559_T01	-4.42	A0A096QVN1	Uncharacterized protein	Zea mays	459	1	2381	0.0	GO:0006508
GRMZM2G063133_T01	2.48	B6SUI5	BGGP Beta-1-3-galactosyl-O-glycosyl-glycoprotein	Zea mays	455	1	2421	0.0	GO:0008152
GRMZM2G063756_T01	-3.95	P93703	Cytochrome P450 71C3	Zea mays	535	98.7%	2749	0.0	GO:0055114
GRMZM2G063909_T01	3.03	K7URG3	Citrate synthase	Zea mays	279	1	1487	0.0	GO:0006099
GRMZM2G063975_T01	2.57	B6UGF3	Plasma membrane associated protein	Zea mays	169	1	832	7.2e-111	GO:0008150
GRMZM2G064437_T01	2.53	B6TDG1	Proton myo-inositol cotransporter	Zea mays	513	99.6%	2549	0.0	GO:0006810
GRMZM2G064558_T01	2.01	A0A096QWX6	Uncharacterized protein	Zea mays	142	1	742	4.5e-98	GO:0008150
GRMZM2G064631_T01	-2.14	B6TRG9	MazG nucleotide pyrophosphohydrolase domain protein	Zea mays	153	99.1%	579	2.8e-73	GO:0008152
GRMZM2G064715_T01	2.33	K7VXV2	Uncharacterized protein	Zea mays	445	1	2305	0.0	GO:0008150
GRMZM2G065157_T01	-12.20	B6SLP9	Uncharacterized protein	Zea mays	91	1	450	2.2e-55	GO:0008150
GRMZM2G065230_T01	-2.75	B7ZXT3	WAT1-related protein	Zea mays	391	1	1986	0.0	GO:0009733
GRMZM2G066024_T01	-2.53	B4FWP0	Fructose-bisphosphate aldolase	Zea mays	355	1	1829	0.0	GO:0006096
GRMZM2G066044_T01	2.78	K7TN11	Uncharacterized protein	Zea mays	651	1	3371	0.0	GO:0008150
GRMZM2G066142_T01	2.10	B4FU54	Agmatine coumaroyltransferase	Zea mays	462	1	2384	0.0	GO:0008152
GRMZM2G066358_T01	2.84	S6G368	2,4-dihydroxy-1,4-benzoxazin-3-one-glucoside dioxygenase	Secale cereale	374	68.5%	920	1.8e-119	GO:0055114
GRMZM2G066406_T01	-5.47	A0A096QY64	Uncharacterized protein	Zea mays	77	1	409	1.3e-49	GO:0008150
GRMZM2G066578_T01	-3.18	B6TFH3	CER1	Zea mays	619	99.2%	3294	0.0	GO:0006633
GRMZM2G066978_T01	-2.22	A0A096QYI2	Uncharacterized protein	Zea mays	145	1	771	2.2e-102	GO:0008150
GRMZM2G067000_T01	2.79	A0A096QYJ3	Flavin-containing monooxygenase	Zea mays	293	1	1564	0.0	GO:0055114
GRMZM2G067265_T01	4.88	B6T9H3	Asparate aminotransferase	Zea mays	457	1	2333	0.0	GO:0009058
GRMZM2G067361_T01	-5.43	F2D968	Glycosyltransferase	Hordeum vulgare	507	0.72	1902	0.0	GO:0008152
GRMZM2G067402_T01	-2.53	K7WFP0	Non-symbiotic hemoglobin	Zea mays	192	1	973	1.5e-131	GO:0008150
GRMZM2G067713_T01	3.82	A0A096QZ16	Uncharacterized protein	Zea mays	851	1	4605	0.0	GO:0008150
GRMZM2G067943_T01	7.29	K7UMH0	Uncharacterized protein	Zea mays	450	1	2343	0.0	GO:0008150
GRMZM2G067946_T01	3.73	A0A096QZ55	Uncharacterized protein	Zea mays	232	1	1202	5.0e-165	GO:0008150
GRMZM2G068270_T01	2.71	A0A096QZC3	Uncharacterized protein	Zea mays	92	1	516	2.8e-65	GO:0008150
GRMZM2G068513_T01	-2.33	A0A096QZJ1	Uncharacterized protein	Zea mays	124	1	681	2.2e-89	GO:0008150
GRMZM2G068604_T01	2.01	C0P7S1	BHLH transcription factor	Zea mays	393	1	1991	0.0	GO:0006355
GRMZM2G068672_T01	4.17	B6TYV1	Homeobox-leucine zipper protein ATHB-4	Zea mays	268	1	1248	5.9e-171	GO:0006355
GRMZM2G068701_T01	-2.06	Q0D4Z6	Probable indole-3-acetic acid-amido synthetase GH3.8	Oryza sativa subsp. japonica	605	84.2%	2643	0.0	GO:0009850
GRMZM2G068789_T01	-2.05	B6ST76	Phospholipase A2, group IVB isoform 6	Zea mays	362	1	1935	0.0	GO:0006629
GRMZM2G069511_T01	-3.11	B6SML6	NHL25	Zea mays	304	0.97	1493	0.0	GO:0008150
GRMZM2G070011_T01	-3.35	B6TG95	Vignain	Zea mays	362	98.6%	1910	0.0	GO:0006508
GRMZM2G070242_T01	2.20	A0A096R0M8	Transmembrane 9 superfamily member	Zea mays	669	1	3478	0.0	GO:0008150
GRMZM2G070252_T01	3.63	Q10GG7	H1flk, putative, expressed	Oryza sativa subsp. japonica	548	73.4%	1925	0.0	GO:0016310
GRMZM2G070279_T01	-2.08	M8C1V4	(+)-neomenthol dehydrogenase	Aegilops tauschii	292	80.2%	1173	1.2e-158	GO:0055114
GRMZM2G070448_T01	-4.55	K7U4T1	Uncharacterized protein	Zea mays	261	1	1322	0.0	GO:0008150
GRMZM2G070475_T01	-2.29	M8BNT9	Chaperone protein dnaJ	Aegilops tauschii	244	56.8%	547	4.2e-65	GO:0006457
GRMZM2G070503_T01	-2.00	A0A096R0W1	Uncharacterized protein	Zea mays	491	1	2561	0.0	GO:0008150
GRMZM2G070913_T01	3.77	K7VZR1	Pectinesterase	Zea mays	331	1	1749	0.0	GO:0042545
GRMZM2G071745_T01	4.22	B6U8C7	Cytochrome b5	Zea mays	135	89.8%	283	9.7e-30	GO:0055114
GRMZM2G072071_T01	2.76	B6U4J2	ATP-binding cassette sub-family B member 10	Zea mays	648	99.7%	3192	0.0	GO:0055085
GRMZM2G072240_T01	-3.41	A0A0E0E514	Carboxypeptidase	Zea mays	501	1	2684	0.0	GO:0006508
GRMZM2G072492_T01	-3.95	N1R2Y9	Interferon-induced GTP-binding protein Mx1	Aegilops tauschii	662	0.74	2127	0.0	GO:0008152
GRMZM2G072518_T01	8.51	Q7XNY1	Plant intracellular Ras-group-related LRR protein 1	Oryza sativa subsp. japonica	352	79.4%	1413	0.0	GO:0008150
GRMZM2G072955_T01	-2.06	M8CTF4	Chloride channel protein	Aegilops tauschii	768	52.3%	603	3.8e-68	GO:0006810
GRMZM2G073044_T01	-2.19	B6TDS9	LOB transcription factor	Zea mays	313	1	1627	0.0	GO:0006355
GRMZM2G073079_T01	2.24	Q9ZT66	Endo-1,3;1,4-beta-D-glucanase	Zea mays	303	99.1%	1137	1.7e-153	GO:0042545
GRMZM2G073510_T01	-3.79	B6UFK1	Mating-type switching protein swi10	Zea mays	396	0.98	2022	0.0	GO:0006281
GRMZM2G073929_T01	-3.13	B6SU65	3-oxo-5-alpha-steroid 4-dehydrogenase 2	Zea mays	278	72.7%	1005	1.2e-133	GO:0006629
GRMZM2G074238_T01	-2.66	B6TDQ3	Catalytic/ hydrolase	Zea mays	381	99.5%	2053	0.0	GO:0008152
GRMZM2G074248_T01	-2.77	A0A096R3B0	Uncharacterized protein	Zea mays	190	1	1020	9.5e-139	GO:0008150
GRMZM2G075042_T01	8.30	B6UHK1	Uncharacterized protein	Zea mays	140	1	787	5.7e-105	GO:0008150
GRMZM2G075492_T01	2.23	B6SS28	Xyloglucan galactosyltransferase KATAMARI 1	Zea mays	603	51.7%	1543	0.0	GO:0008152
GRMZM2G075710_T01	2.25	B6TW42	Embryogenesis transmembrane protein	Zea mays	212	1	1114	2.6e-152	GO:0008150
GRMZM2G076169_T01	3.74	K7UZ55	Uncharacterized protein	Zea mays	169	1	891	7.9e-120	GO:0008150
GRMZM2G076348_T01	2.03	Q9ZT66	Endo-1,3;1,4-beta-D-glucanase	Zea mays	303	99.1%	1137	1.7e-153	GO:0008152
GRMZM2G076417_T01	-2.09	A0A0U1VLP4	Subtilisin-like protein	Phalaenopsis hybrid cultivar	780	0.58	2336	0.0	GO:0006508
GRMZM2G077140_T01	2.52	A0A096R5B0	Uncharacterized protein	Zea mays	180	1	920	7.0e-124	GO:0008150
GRMZM2G077375_T01	-2.71	A0A096R5J1	Uncharacterized protein	Zea mays	525	1	2686	0.0	GO:0045017
GRMZM2G077900_T01	-2.65	K7V9P9	Uncharacterized protein	Zea mays	210	1	1117	7.8e-153	GO:0006468
GRMZM2G078033_T01	-2.23	B4F9F6	Lysine-specific histone demethylase 1	Zea mays	487	1	2549	0.0	GO:0032259
GRMZM2G078548_T01	2.24	B6U888	Methyltransferase	Zea mays	628	99.2%	3348	0.0	GO:0032259
GRMZM2G079067_T01	2.21	B6U599	Zinc finger protein 7	Zea mays	178	83.7%	754	1.2e-98	GO:0006355
GRMZM2G079417_T01	-3.27	C0PFY5	Uncharacterized protein	Zea mays	88	1	473	5.9e-59	GO:0008150
GRMZM2G079825_T01	2.25	A0A060CXD8	AP2-EREBP transcription factor	Zea mays	271	1	1417	0.0	GO:0006355
GRMZM2G080178_T01	-2.21	B6UC24	Sulfate transporter 1.2	Zea mays	666	1	3363	0.0	GO:0008272
GRMZM2G080231_T01	2.00	A0A096R7C8	Hexosyltransferase	Zea mays	416	1	2228	0.0	GO:0006486
GRMZM2G080724_T01	-3.65	C0PPG1	Uncharacterized protein	Zea mays	252	1	1310	0.0	GO:0008150
GRMZM2G080825_T01	2.60	A0A096R7R1	Uncharacterized protein	Zea mays	465	1	2480	0.0	GO:0032259
GRMZM2G080912_T01	3.43	C0PH10	Uncharacterized protein	Zea mays	504	1	2645	0.0	GO:0008150
GRMZM2G081090_T01	2.48	A0A096R7W7	Uncharacterized protein	Zea mays	192	1	972	2.2e-131	GO:0008150
GRMZM2G081318_T01	-2.89	K7V103	Uncharacterized protein	Zea mays	68	1	341	1.4e-39	GO:0008150
GRMZM2G081515_T01	-2.02	Q7XDD0	Protein G1-like5	Oryza sativa subsp. japonica	204	80.6%	855	4.4e-113	GO:0006355
GRMZM2G081529_T01	2.50	Q6Z232	Arabinogalactan protein 1	Oryza sativa subsp. japonica	146	59.5%	349	1.5e-38	GO:0008150
GRMZM2G081557_T01	-2.53	Q2A704	Transcription factor MYB2	Zea mays	339	1	1778	0.0	GO:0006355
GRMZM2G082504_T01	-6.01	A0A096R8V5	Uncharacterized protein	Zea mays	214	1	1065	8.3e-145	GO:0008150
GRMZM2G082520_T01	-2.47	B6T629	Beta-expansin 1a	Zea mays	270	1	1462	0.0	GO:0019953
GRMZM2G082830_T01	-2.17	A0A096R927	Uncharacterized protein	Zea mays	541	1	2828	0.0	GO:0006468
GRMZM2G082940_T01	2.03	B6TUR7	Blue copper protein	Zea mays	182	74.3%	629	1.8e-79	GO:0008150
GRMZM2G083239_T01	-5.03	C0HGB2	MYB transcription factor	Zea mays	298	51.1%	647	2.7e-79	GO:0006355
GRMZM2G083888_T01	2.93	C5Y9U6	Casparian strip membrane protein 4	Sorghum bicolor	192	90.2%	537	1.9e-66	GO:0071555
GRMZM2G084014_T01	-3.04	B6TXE6	Zinc finger protein	Zea mays	432	98.4%	2343	0.0	GO:0006355
GRMZM2G084264_T01	-2.84	B8A3G0	AP2-EREBP transcription factor	Zea mays	239	99.6%	1254	1.0e-172	GO:0006355
GRMZM2G084327_T01	2.00	B6TT59	Fiber protein Fb34	Zea mays	114	97.4%	410	1.0e-76	GO:0008150
GRMZM2G084445_T01	-2.23	B6TRW2	Uncharacterized protein	Zea mays	187	1	981	7.6e-133	GO:0008150
GRMZM2G085509_T01	-5.91	B6TQU7	Erg28 like protein	Zea mays	147	81.6%	619	2.9e-79	GO:0008150
GRMZM2G085613_T01	3.05	C5WZ33	Hexosyltransferase	Sorghum bicolor	382	87.4%	1729	0.0	GO:0000271
GRMZM2G085854_T01	-3.08	B6SRY5	Glycosyltransferase	Zea mays	491	1	2545	0.0	GO:0008152
GRMZM2G086272_T01	2.00	A0A096RB88	Uncharacterized protein	Zea mays	403	1	2182	0.0	GO:0008150
GRMZM2G087256_T01	2.20	A0A096RBY5	Uncharacterized protein	Zea mays	132	1	689	2.4e-90	GO:0008150
GRMZM2G087875_T01	-3.76	B6SYA2	Cytochrome P450 CYP81A1	Zea mays	520	1	2674	0.0	GO:0055114
GRMZM2G088169_T01	-2.10	K7UAI4	Uncharacterized protein	Zea mays	126	1	636	1.7e-82	GO:0008150
GRMZM2G088349_T01	-2.32	A0A096RCL9	Uncharacterized protein	Zea mays	74	1	395	1.4e-47	GO:0008150
GRMZM2G088627_T01	6.71	A0A096RCS7	Aminoacylase-1	Zea mays	185	1	2313	0.0	GO:0008150
GRMZM2G088860_T01	6.35	A0A096RCX6	Uncharacterized protein	Zea mays	350	1	1787	0.0	GO:0008150
GRMZM2G089285_T01	3.81	A0A096RD48	Uncharacterized protein	Zea mays	210	1	1056	1.5e-143	GO:0008150
GRMZM2G089803_T01	9.23	B4FX28	Dwarf plant3	Zea mays	519	0.77	1967	0.0	GO:0055114
GRMZM2G089977_T01	4.43	K7VHR3	Uncharacterized protein	Zea mays	330	1	1769	0.0	GO:0008150
GRMZM2G089982_T01	2.17	B6T3V1	Peroxidase	Zea mays	333	1	1725	0.0	GO:0006979
GRMZM2G090603_T01	-2.33	M7ZD15	Aspartic proteinase nepenthesin-1	Triticum urartu	350	76.4%	1464	0.0	GO:0006508
GRMZM2G090652_T01	-3.47	K7TRU6	Uncharacterized protein	Zea mays	391	1	2047	0.0	GO:0008152
GRMZM2G090736_T01	-2.64	B4FSW8	Grx_S17-glutaredoxin subgroup II	Zea mays	499	93.6%	2420	0.0	GO:0045454
GRMZM2G090971_T01	-2.10	B4FDG8	Uncharacterized protein	Zea mays	337	1	1891	0.0	GO:0008150
GRMZM2G091478_T01	-2.68	K7TVU7	Uncharacterized protein	Zea mays	752	1	3912	0.0	GO:0006810
GRMZM2G091648_T01	-2.66	A0A096REQ4	Uncharacterized protein	Zea mays	113	1	561	1.6e-71	GO:0008150
GRMZM2G092091_T01	-2.76	B4FE10	BHLH transcription factor	Zea mays	316	1	1642	0.0	GO:0006355
GRMZM2G092542_T01	-3.33	A5H448	Rootless concerning crown and seminal lateral roots	Zea mays	244	1	1281	1.2e-176	GO:0006355
GRMZM2G092621_T01	2.71	A0A096RFE2	Aldose 1-epimerase	Zea mays	361	1	1986	0.0	GO:0005975
GRMZM2G092679_T01	2.02	A0A096RFG8	Uncharacterized protein	Zea mays	338	1	1770	0.0	GO:0008150
GRMZM2G093020_T01	-3.20	B6SX92	BZIP transcription factor	Zea mays	87	1	460	5.0e-57	GO:0006355
GRMZM2G093092_T01	-3.16	S5RK83	DIMBOA-Glc O-methyltransferase BX10b	Zea mays	375	0.84	1562	0.0	GO:0032259
GRMZM2G093173_T01	2.32	K7U964	WAT1-related protein	Zea mays	350	1	1785	0.0	GO:0009733
GRMZM2G093286_T01	2.33	B6SXJ4	Cytochrome P450 CYP78A55	Zea mays	546	99.1%	2831	0.0	GO:0055114
GRMZM2G094360_T01	-4.92	B6UEF6	Uncharacterized protein	Zea mays	75	1	390	0.0	GO:0008150
GRMZM2G094418_T01	3.68	Q2RB95	Eukaryotic translation initiation factor 2B family protein	Oryza sativa subsp. japonica	221	60.7%	610	2.4e-75	GO:0006413
GRMZM2G095331_T01	2.15	A0A096RH66	Uncharacterized protein	Zea mays	321	1	1795	0.0	GO:0008150
GRMZM2G095382_T01	2.70	Q0DZF3	Protein G1-like3	Oryza sativa subsp. japonica	232	0.87	935	5.9e-125	GO:0006355
GRMZM2G096247_T01	2.92	B6T7H0	Glutathione S-transferase 6	Zea mays	226	1	1188	5e-163	GO:0045454
GRMZM2G096663_T01	2.20	B6SSP5	Uncharacterized protein	Zea mays	239	1	1277	3.3e-176	GO:0008150
GRMZM2G097182_T01	6.82	A0A060D109	AP2-EREBP transcription factor	Zea mays	245	1	1330	0.0	GO:0006355
GRMZM2G097316_T01	4.40	Q9ZQT2	Root cap protein 1	Zea mays	342	99.7%	1824	0.0	GO:0008150
GRMZM2G097340_T01	7.77	B6UBA8	Transposon protein	Zea mays	341	80.8%	1428	0.0	GO:0008150
GRMZM2G097647_T01	2.95	A0A096RIJ8	Uncharacterized protein	Zea mays	133	1	723	1.8e-95	GO:0008150
GRMZM2G097884_T01	2.30	C4J5K1	Uncharacterized protein	Zea mays	231	1	1274	5.2e-176	GO:0008150
GRMZM2G097981_T01	-7.50	B6SZL1	Tropinone reductase 2	Zea mays	268	97.8%	1303	3.3e-179	GO:0055114
GRMZM2G097983_T01	2.26	K7VGX0	Uncharacterized protein	Zea mays	281	1	1453	0.0	GO:0008150
GRMZM2G098047_T01	3.07	K7U8W7	CASP-like protein	Zea mays	204	1	1034	2.0e-140	GO:0008150
GRMZM2G098520_T01	-2.41	B4FSJ3	Ribulose bisphosphate carboxylase small chain	Zea mays	170	1	917	9.5e-124	GO:0015979
GRMZM2G098569_T01	-5.47	K7V8H3	Farnesyl pyrophosphate synthetase	Zea mays	355	94.1%	1765	0.0	GO:0008299
GRMZM2G099382_T01	3.30	B6T0F4	Tonoplast dicarboxylate transporter	Zea mays	557	1	2767	0.0	GO:0006814
GRMZM2G099740_T01	-2.08	B4FM13	Glycosyltransferase	Zea mays	484	1	2487	0.0	GO:0008152
GRMZM2G099967_T01	2.73	K7W823	Embryogenesis transmembrane protein	Zea mays	291	1	1500	0.0	GO:0008150
GRMZM2G100391_T01	-2.41	B6SJ74	FIP1	Zea mays	251	99.6%	1333	0.0	GO:0008150
GRMZM2G100931_T01	3.18	B6TN57	Beta-expansin 2	Zea mays	292	99.3%	1558	0.0	GO:0019953
GRMZM2G101058_T01	2.04	B6STZ1	C2C2-GATA transcription factor	Zea mays	373	1	1995	0.0	GO:0006355
GRMZM2G101527_T01	-2.34	A0A096RL83	Uncharacterized protein	Zea mays	492	1	2626	0.0	GO:0008150
GRMZM2G102079_T01	2.93	B6ST66	Cytochrome P450 CYP92C5	Zea mays	526	99.6%	2692	0.0	GO:0055114
GRMZM2G102088_T01	-2.21	B6TIE1	Serine/threonine protein kinase	Zea mays	415	97.8%	2160	0.0	GO:0006468
GRMZM2G102699_T01	-2.89	B6TEM0	Uncharacterized protein	Zea mays	113	1	642	8.1e-84	GO:0008150
GRMZM2G102863_T01	-2.30	B6TAY4	O-methyltransferase ZRP4	Zea mays	365	72.4%	1298	2.0e-175	GO:0032259
GRMZM2G103342_T01	-2.18	A0A096RME9	Peroxidase	Zea mays	362	1	1846	0.0	GO:0006979
GRMZM2G103546_T01	-2.20	B8A0M2	Aldehyde dehydrogenase	Zea mays	491	1	2509	0.0	GO:0006081
GRMZM2G104618_T01	3.32	K7WFA5	Uncharacterized protein	Zea mays	325	1	1715	0.0	GO:0008150
GRMZM2G104622_T01	-8.04	B6U4W3	BAP2	Zea mays	189	79.9%	755	1.9e-98	GO:0008150
GRMZM2G104639_T01	-2.48	B4FAP1	CASP-like protein 1E1	Zea mays	220	1	1101	5.4e-150	GO:0008150
GRMZM2G104795_T01	-5.01	K7TEV9	Putative DEAD-box ATP-dependent RNA helicase family protein	Zea mays	603	1	3090	0.0	GO:0010501
GRMZM2G104829_T01	-3.09	A0A096RNF2	Uncharacterized protein	Zea mays	412	1	2122	0.0	GO:0008152
GRMZM2G104877_T01	-2.03	K7USF8	Putative cytochrome P450 superfamily protein	Zea mays	536	70.4%	1298	0.0	GO:0055114
GRMZM2G105587_T01	8.10	B6TL05	MFS18 protein	Zea mays	180	99.2%	641	3.7e-82	GO:0008150
GRMZM2G105935_T01	4.17	A0A096RP37	Uncharacterized protein	Zea mays	323	1	1746	0.0	GO:0008150
GRMZM2G106172_T01	3.34	S5S8L0	DIMBOA-Glc O-methyltransferase BX10c	Zea mays	370	76.8%	1453	0.0	GO:0032259
GRMZM2G106177_T01	-2.31	B6TR93	Erg28 like protein	Zea mays	141	97.9%	744	2.1e-98	GO:0008150
GRMZM2G106604_T01	2.18	A0A096RPJ5	Uncharacterized protein	Zea mays	456	1	2376	0.0	GO:0008150
GRMZM2G106748_T01	3.19	A1XCI7	Lipoxygenase	Zea mays	850	1	4509	0.0	GO:0006633
GRMZM2G107639_T01	2.64	B6U1Y5	Transaminase/ transferase, transferring nitrogenous groups	Zea mays	394	99.5%	2044	0.0	GO:0009058
GRMZM2G107672_T01	2.30	K7TNR4	BHLH transcription factor	Zea mays	366	72.1%	1140	1.9e-151	GO:0006355
GRMZM2G107900_T01	-2.40	A0A096RQH9	Uncharacterized protein	Zea mays	108	1	560	1.6e-71	GO:0009733
GRMZM2G108207_T01	-2.67	B4FH68	Peroxidase	Zea mays	355	1	1810	0.0	GO:0006979
GRMZM2G108422_T01	5.58	A0A096RQV1	BURP1	Zea mays	312	1	1655	0.0	GO:0008150
GRMZM2G108527_T01	2.77	A0A096RQX2	Uncharacterized protein	Zea mays	164	1	920	2.1e-124	GO:0008150
GRMZM2G108847_T01	-2.22	A3FMA3	Putative serine type endopeptidase inhibitor	Zea mays	78	1	424	7.6e-52	GO:0006979
GRMZM2G108997_T01	-2.07	K7VBL1	Uncharacterized protein	Zea mays	85	1	416	2.0e-50	GO:0008150
GRMZM2G109842_T01	-5.97	P35082	Profilin-2	Zea mays	131	1	702	4.2e-92	GO:0008150
GRMZM2G110295_T01	2.96	B6STZ1	C2C2-GATA transcription factor	Zea mays	373	78.9%	1419	0.0	GO:0006355
GRMZM2G110832_T01	2.23	B6T959	Casparian strip membrane protein 1	Zea mays	187	97.9%	879	1.9e-117	GO:0071555
GRMZM2G110881_T01	-2.13	B6TYI9	Dihydroflavonol-4-reductase	Zea mays	331	98.8%	1705	0.0	GO:0008510
GRMZM2G111066_T01	2.16	K7WBC1	Uncharacterized protein	Zea mays	181	1	986	7.1e-134	GO:0008150
GRMZM2G111475_T01	-2.58	A4ZYQ0	Chloroplast heat shock protein 70	Pennisetum americanum	679	95.8	3295	0.0	GO:0006457
GRMZM2G111501_T01	-2.12	B9HQG4	Thylakoid lumenal P17.1 family protein	Populus trichocarpa	162	58.9%	375	3.6e-42	GO:0008150
GRMZM2G111770_T01	-2.41	K7TL97	Putative NAC domain transcription factor superfamily protein	Zea mays	438	1	2330	0.0	GO:0006355
GRMZM2G112244_T01	-5.44	C0HII4	Uncharacterized protein	Zea mays	246	1	1376	0.0	GO:0008150
GRMZM2G112456_T01	-2.17	C0HIN0	Oligopeptide transporter 4	Zea mays	760	1	2552	0.0	GO:0006810
GRMZM2G112488_T01	-2.45	D4HR93	Pathogenesis-related protein 10	Zea mays	160	98.8%	788	1.8e-104	GO:0006952
GRMZM2G112524_T01	-2.52	B6TR52	Pathogenesis-related protein 1	Zea mays	160	1	492	1.0e-60	GO:0006952
GRMZM2G112538_T01	-2.33	Q29SB6	Pathogenesis-related protein 10	Zea mays	160	1	814	2.0e-108	GO:0006952
GRMZM2G112619_T01	3.28	K7U9U0	Xyloglucan endotransglucosylase/hydrolase	Zea mays	291	1	1590	0.0	GO:0071555
GRMZM2G113761_T01	-2.74	A0A096RUI5	Xyloglucan endotransglucosylase/hydrolase	Zea mays	341	1	1844	0.0	GO:0071555
GRMZM2G114127_T01	2.97	A0A096RUQ5	Uncharacterized protein	Zea mays	245	1	1267	2.1e-174	GO:0008150
GRMZM2G114322_T01	-2.02	Q8H274	Expansin-like A3	Oryza sativa subsp. japonica	276	71.9%	1011	1.1e-134	GO:0071555
GRMZM2G114918_T01	-2.71	M8CD74	Anthranilate N-benzoyltransferase protein 2	Aegilops tauschii	440	69.9%	1599	0.0	GO:0008152
GRMZM2G114948_T01	2.55	A0A096RVC5	Uncharacterized protein	Zea mays	457	1	2341	0.0	GO:0008150
GRMZM2G115388_T01	2.92	B6U7B5	Zinc finger protein 3	Zea mays	128	0.83	449	5.7e-54	GO:0006355
GRMZM2G115480_T01	-2.94	A0A096RVM1	Uncharacterized protein	Zea mays	231	1	1225	1.5e-168	GO:0008150
GRMZM2G116360_T01	16.92	M8ATY8	GDSL esterase/lipase	Aegilops tauschii	351	72.2%	1183	2.0e-157	GO:0008152
GRMZM2G117319_T01	-2.76	K7TQK8	7-epi-sesquithujene synthase	Zea mays	554	1	2878	0.0	GO:0009058
GRMZM2G117878_T01	-2.51	B6STN8	Cytokinin-N-glucosyltransferase 1	Zea mays	469	1	2370	0.0	GO:0042221
GRMZM2G117971_T01	-2.72	A0A059Q1C7	Pathogenesis-related protein	Saccharum hybrid cultivar R570	148	88.7%	711	3.7e-93	GO:0042742
GRMZM2G117989_T01	-4.64	B6TRF5	Win1	Zea mays	152	84.6%	757	1.2e-99	GO:0042742
GRMZM2G118104_T01	-2.63	B6SQ19	Cleavage and polyadenylation specificity factor 5	Zea mays	224	98.2%	1137	1.7e-154	GO:0006378
GRMZM2G118345_T01	-2.40	A0A096RXH3	Phenylalanine ammonia-lyase	Zea mays	715	1	3636	0.0	GO:0006559
GRMZM2G118507_T01	2.65	K7VD86	Uncharacterized protein	Zea mays	674	1	3474	0.0	GO:0015743
GRMZM2G118587_T01	-3.85	A0A096RXM8	Uncharacterized protein	Zea mays	144	1	786	1.1e-104	GO:0008150
GRMZM2G118702_T01	3.23	K7VGK8	Uncharacterized protein	Zea mays	145	1	780	9.4e-104	GO:0008150
GRMZM2G118770_T01	-2.52	K7VCQ4	Malic enzyme	Zea mays	652	1	3336	0.0	GO:0006108
GRMZM2G118809_T01	-3.23	B6U863	Cytochrome P450 CYP81A4	Zea mays	517	68.1%	1779	0.0	GO:0055114
GRMZM2G119322_T01	-4.64	B6SMY0	Uncharacterized protein	Zea mays	96	1	495	4.7e-62	GO:0008150
GRMZM2G119471_T01	-2.23	B6U8G6	50S ribosomal protein L5	Zea mays	283	1	1434	0.0	GO:0006412
GRMZM2G119689_T01	-6.45	Q9SPK0	Cell wall invertase 2	Zea mays	592	98.7%	3145	0.0	GO:0005975
GRMZM2G120016_T01	-2.66	A0A096RYM5	Glycosyltransferase	Zea mays	480	1	2504	0.0	GO:0008152
GRMZM2G120495_T01	-2.17	B6TQK2	Uncharacterized protein	Zea mays	66	1	369	7.2e-44	GO:0008150
GRMZM2G121494_T01	-2.50	Q4R1B1	PGR5	Zea mays	127	80.2%	390	1.6e-45	GO:0008150
GRMZM2G121612_T01	-2.15	A4ZVI0	Starch synthase IIIb-1	Zea mays	1191	1	6259	0.0	GO:0009058
GRMZM2G122280_T01	2.85	B5M6A0	Leucoanthocyanidin dioxygenase-like protein	Hordeum vulgare	373	67.4%	1345	0.0	GO:0055114
GRMZM2G122654_T01	-3.10	B4G0F5	Uncharacterized protein	Zea mays	509	1	2629	0.0	GO:0055114
GRMZM2G122706_T01	-3.35	K7TRC6	Uncharacterized protein	Zea mays	862	1	4469	0.0	GO:0008150
GRMZM2G122708_T01	-6.22	B6SZA3	Endochitinase A	Zea mays	233	1	1060	4.2e-144	GO:0016998
GRMZM2G122712_T01	-2.26	Q6AU97	Putative proton-dependent oligopeptide transporter (POT)	Oryza sativa subsp. japonica	500	80.9%	1272	7.1e-170	GO:0006810
GRMZM2G123257_T01	2.34	K7UBZ6	Uncharacterized protein	Zea mays	447	1	2388	0.0	GO:0032259
GRMZM2G123450_T01	2.10	B6SZL9	Leucine-rich repeat receptor protein kinase EXS	Zea mays	350	0.96	1127	1.3e-150	GO:0006468
GRMZM2G123884_T01	2.21	Q7XVB3	Probable sodium/metabolite cotransporter BASS1, chloroplastic	Oryza sativa subsp. japonica	406	88.5%	1052	1.3e-139	GO:1903825
GRMZM2G123986_T01	-2.68	B6TYK3	Pollenless3	Zea mays	312	1	1603	0.0	GO:0008150
GRMZM2G124502_T01	-2.22	B4FEM9	SWIB/MDM2 domain containing protein isoform 1	Zea mays	387	1	2018	0.0	GO:0008150
GRMZM2G124567_T01	-2.77	C0P312	Putative HLH DNA-binding domain superfamily protein	Zea mays	185	1	673	3.7e-87	GO:0006355
GRMZM2G124785_T01	14.96	Q8LT19	ZmNAS2 protein	Zea mays	601	97.5%	3025	0.0	GO:0030418
GRMZM2G124919_T01	5.89	C0P848	Formate dehydrogenase	Zea mays	376	97.9%	1485	0.0	GO:0055114
GRMZM2G124975_T01	-3.79	C4JBP2	Uncharacterized protein	Zea mays	397	1	2113	0.0	GO:0008150
GRMZM2G125162_T01	-3.45	K7TUA2	TRAF transcription factor	Zea mays	345	68.2%	1133	4.8e-150	GO:0006355
GRMZM2G125918_T01	2.03	B4FE59	Uncharacterized protein	Zea mays	252	1	1379	0.0	GO:0008150
GRMZM2G126285_T01	-2.25	C0P730	Uncharacterized protein	Zea mays	321	1	1658	0.0	GO:0055114
GRMZM2G126763_T01	4.03	Q9FQD0	Glutathione S-transferase 6	Zea mays	226	1	1190	2.5e-163	GO:0045454
GRMZM2G127121_T01	2.20	A8WES7	Uncharacterized protein	Zea mays	174	1	923	1.6e-124	GO:0008150
GRMZM2G127184_T01	2.39	B6SRP0	Fucosyltransferase 7	Zea mays	578	66.5%	1837	0.0	GO:0042546
GRMZM2G127668_T01	2.67	K7U7A7	Uncharacterized protein	Zea mays	335	1	1764	0.0	GO:0055114
GRMZM2G127690_T01	-3.12	B6SP20	U-box domain containing protein	Zea mays	430	90.5%	1898	0.0	GO:0016567
GRMZM2G128212_T01	2.31	A0A096S3Z7	Uncharacterized protein	Zea mays	293	1	1554	0.0	GO:0008150
GRMZM2G129140_T01	-2.04	A0A096S4H9	Uncharacterized protein	Zea mays	121	1	653	3.1e-85	GO:0008150
GRMZM2G129264_T01	2.73	A0A096S4M6	Uncharacterized protein	Zea mays	226	1	1144	2.1e-156	GO:0008150
GRMZM2G129843_T01	2.42	B6U7Q9	Lipid binding protein	Zea mays	177	1	493	1.1e-59	GO:0006869
GRMZM2G130131_T01	2.15	A0A060D1X2	OFP transcription factor	Zea mays	398	1	2061	0.0	GO:0006355
GRMZM2G130354_T01	-2.07	B4F803	Uncharacterized protein	Zea mays	248	1	1228	1.9e-168	GO:0008150
GRMZM2G131087_T01	2.22	B6U6J1	Senescence-associated protein DIN1	Zea mays	116	98.9%	474	6.2e-58	GO:0008150
GRMZM2G131309_T01	-3.34	K7WAJ9	Plasma membrane ATPase	Zea mays	954	1	4857	0.0	GO:0006754
GRMZM2G131489_T01	-2.05	A0A096S5Z5	Chlorophyll a-b binding protein, chloroplastic	Zea mays	315	1	1672	0.0	GO:0009765
GRMZM2G131650_T01	-2.17	C0P9X3	Uncharacterized protein	Zea mays	249	1	1320	0.0	GO:0008150
GRMZM2G131749_T01	2.03	N1QZ87	LRR receptor-like serine/threonine-protein kinase GSO1	Aegilops tauschii	987	73.4%	3527	0.0	GO:0016310
GRMZM2G131907_T01	5.45	B6T920	Adenine phosphoribosyltransferase 1	Zea mays	180	99.4%	899	1.1e-120	GO:0009116
GRMZM2G131912_T01	-2.38	A0A096S678	Pectate lyase	Zea mays	479	1	2548	0.0	GO:0045490
GRMZM2G132060_T01	2.08	M8BJK7	Splicing factor 3B subunit 2	Aegilops tauschii	703	79.8%	2352	0.0	GO:0006355
GRMZM2G132478_T01	-2.81	B4F9Q6	Cytochrome P450 CYP94E4	Zea mays	519	1	2703	0.0	GO:0055114
GRMZM2G132506_T01	-2.25	B6TYC5	Photosystem II reaction center Psb28 protein	Zea mays	179	1	908	4.4e-122	GO:0015979
GRMZM2G132678_T01	3.45	B6TCS3	Anthranilate N-benzoyltransferase protein 1	Zea mays	463	96.6%	1764	0.0	GO:0008152
GRMZM2G132751_T01	7.80	B6T2T7	Putative RING zinc finger domain superfamily protein	Zea mays	320	1	1647	0.0	GO:0006355
GRMZM2G132875_T01	-5.44	B6TH11	NAD(P)H-dependent oxidoreductase	Zea mays	351	1	1677	0.0	GO:0055114
GRMZM2G133394_T01	-2.24	C0P522	Uncharacterized protein	Zea mays	507	1	2564	0.0	GO:0006508
GRMZM2G133475_T01	4.86	A5H454	Peroxidase 66	Zea mays	320	98.8%	1584	0.0	GO:0006979
GRMZM2G133577_T01	7.08	K7TYV1	Uncharacterized protein	Zea mays	265	1	1351	0.0	GO:0008150
GRMZM2G133588_T01	2.34	K7TP50	EF hand family protein	Zea mays	159	1	817	6.5e-109	GO:0008150
GRMZM2G134194_T01	-4.06	A0A096S7V4	Uncharacterized protein	Zea mays	140	1	694	7.4e-91	GO:0008150
GRMZM2G135291_T01	3.82	G3XDL3	Putative iron-phytosiderophore transporter	Hordeum vulgare	702	73.1%	2638	0.0	GO:0055085
GRMZM2G135378_T01	-3.05	K7TKD2	Serine/threonine-protein kinase	Zea mays	811	1	4294	0.0	GO:0006468
GRMZM2G135385_T01	-2.18	B6SLW8	Cytochrome b5	Zea mays	139	99.3%	703	3.0e-92	GO:0055114
GRMZM2G136353_T01	-3.50	A0A096S9D9	Non-specific serine/threonine protein kinase	Zea mays	974	1	5045	0.0	GO:0006468
GRMZM2G136964_T01	2.05	B6SIW9	Uncharacterized protein	Zea mays	86	1	435	2.9e-53	GO:0008150
GRMZM2G136970_T01	2.59	B6TW88	Uncharacterized protein	Zea mays	75	1	377	8.2e-45	GO:0008150
GRMZM2G136977_T01	-2.08	A0A096S9R6	Uncharacterized protein	Zea mays	66	1	340	1.7e-39	GO:0008150
GRMZM2G137108_T01	-3.02	Q9ATN2	Aquaporin NIP2-2	Zea mays	294	1	1514	0.0	GO:0006810
GRMZM2G137421_T01	-2.09	B6TSV4	Peptide transporter PTR2	Zea mays	592	86.9%	2609	0.0	GO:0006810
GRMZM2G137535_T01	2.93	B6TH79	Lichenase-2	Zea mays	336	1	1725	0.0	GO:0005975
GRMZM2G137541_T01	2.30	A0A060CZB6	BHLH transcription factor	Zea mays	453	1	2295	0.0	GO:0006355
GRMZM2G137864_T01	2.02	B6SMP6	Uncharacterized protein	Zea mays	57	1	266	1.4e-28	GO:0008150
GRMZM2G138450_T01	19.08	A0A096SAM6	Peroxidase	Zea mays	365	1	1827	0.0	GO:0006979
GRMZM2G138727_T01	-2.97	P04706	Glutelin-2	Zea mays	223	1	1276	1.4e-176	GO:0008150
GRMZM2G138744_T01	-7.86	Q6YX89	Cyclase-like protein	Oryza sativa subsp. Japonica	267	73.3%	692	2.9e-88	GO:0019441
GRMZM2G139639_T01	-2.78	B6TJ37	Inorganic phosphate transporter 1-5	Zea mays	537	99.1%	2782	0.0	GO:0006817
GRMZM2G140223_T01	-2.88	K7VAZ7	Uncharacterized protein	Zea mays	101	1	546	1.3e-69	GO:0008150
GRMZM2G140355_T01	-5.14	B6UEP1	BZIP transcription factor	Zea mays	170	1	448	3.0e-53	GO:0006355
GRMZM2G140455_T01	12.38	A0A096SBV9	Profilin	Zea mays	132	1	708	3.1e-93	GO:0008150
GRMZM2G140674_T01	-3.25	B6SN59	Uncharacterized protein	Zea mays	217	1	1108	3.7e-151	GO:0008150
GRMZM2G140824_T01	-2.67	Q7XJ04	Putative ornithine decarboxylase	Oryza sativa subsp. japonica	414	73.6%	1562	0.0	GO:0006596
GRMZM2G141036_T01	-2.18	B6SL29	Aspartic proteinase nepenthesin-2	Zea mays	478	0.85	2027	0.0	GO:0006508
GRMZM2G141473_T01	-2.02	O23888	Indole-3-acetaldehyde oxidase	Zea mays	1349	0.89	6302	0.0	GO:0009851
GRMZM2G141819_T01	-2.24	B6TNK3	Uncharacterized protein	Zea mays	225	1	1169	3.0e-160	GO:0008150
GRMZM2G142214_T01	2.28	Q8H041	Signal peptidase I	Oryza sativa subsp. japonica	648	67.9%	1730	0.0	GO:0006465
GRMZM2G142924_T01	-2.00	A0A096SDC7	Uncharacterized protein	Zea mays	507	1	2600	0.0	GO:0006810
GRMZM2G143046_T01	-3.67	C0PN75	MYB transcription factor	Zea mays	351	1	1895	0.0	GO:0006355
GRMZM2G143204_T01	-2.05	B3GAW5	WRKY23 transcription factor	Triticum aestivum	220	78.2%	846	1.4e-109	GO:0006355
GRMZM2G143397_T01	2.12	Q9ZWM7	Root cap-specific glycine-rich protein	Zea mays	192	91.7%	937	4.7e-126	GO:0008150
GRMZM2G143625_T01	-2.52	B6TZ98	Acyl-desaturase	Zea mays	392	99.2%	2043	0.0	GO:0006631
GRMZM2G144197_T01	-2.03	B6TNP7	ATP binding protein	Zea mays	523	1	2723	0.0	GO:0008150
GRMZM2G144581_T01	-4.01	A0A096SEB4	Bidirectional sugar transporter SWEET4	Zea mays	320	1	1634	0.0	GO:0008643
GRMZM2G144898_T01	2.00	Q1ZYQ8	Expansin-B10	Zea mays	270	98.8%	1395	0.0	GO:0071555
GRMZM2G145226_T01	-2.74	B6TLS0	Ubiquitin carboxyl-terminal hydrolase	Zea mays	229	1	1184	2.1e-162	GO:0006508
GRMZM2G145552_T01	6.39	A0A096SF15	Uncharacterized protein	Zea mays	173	1	914	4.1e-123	GO:0008150
GRMZM2G145909_T01	2.71	K7UE56	Putative HLH DNA-binding domain superfamily protein isoform 1	Zea mays	200	1	978	4.8e-132	GO:0006355
GRMZM2G146502_T01	4.40	K7U3F4	Root cap protein 2	Zea mays	352	1	1883	0.0	GO:0008150
GRMZM2G146523_T01	2.37	K7WB31	Putative O-Glycosyl hydrolase superfamily protein	Zea mays	814	1	4310	0.0	GO:0005975
GRMZM2G146745_T01	-2.46	B4ESE5	Papain-like cysteine proteinase	Hordeum vulgare	368	81.4%	1534	0.0	GO:0006508
GRMZM2G146800_T01	11.89	K7TQK7	Uncharacterized protein	Zea mays	172	1	887	3.1e-76	GO:0008150
GRMZM2G146981_T01	3.10	Q5VPS3	Ribosomal protein-like	Oryza sativa subsp. japonica	436	53.6%	312	2.5e-31	GO:0008150
GRMZM2G147221_T01	-2.17	B6TTA1	Cellulase containing protein	Zea mays	539	1	2878	0.0	GO:0005975
GRMZM2G147256_T01	3.17	B6THR6	L-allo-threonine aldolase	Zea mays	370	98.7%	1599	0.0	GO:0006520
GRMZM2G147534_T01	-2.03	C4J0C8	Uncharacterized protein	Zea mays	115	1	585	5.0e-75	GO:0008150
GRMZM2G147659_T01	3.02	A0A096SGH3	Uncharacterized protein	Zea mays	144	1	722	6.8e-95	GO:0008150
GRMZM2G147908_T01	-2.23	B6SYB0	Taxadien-5-alpha-ol O-acetyltransferase	Zea mays	436	66.1%	1426	0.0	GO:0008152
GRMZM2G148060_T01	2.70	K7VD92	Putative ferroportin-domain family protein	Zea mays	511	1	2595	0.0	GO:0006811
GRMZM2G148194_T01	-2.70	Q8H3I4	Peroxisomal (S)-2-hydroxy-acid oxidase GLO4	Oryza sativa subsp. japonica	366	82.7%	342	2.9e-36	GO:0055114
GRMZM2G148237_T01	-2.54	A0A096SGY4	Uncharacterized protein	Zea mays	222	1	1167	4.8e-160	GO:0008150
GRMZM2G148485_T01	-5.38	B6SGG2	Beta-expansin 2	Zea mays	303	87.3%	1094	6.7e-147	GO:0019953
GRMZM2G148925_T01	-2.62	B6UGN8	Cysteine proteinase inhibitor	Zea mays	129	1	677	1.3e-88	GO:0010466
GRMZM2G148930_T01	-2.70	B4FBG1	Uncharacterized protein	Zea mays	203	1	1052	3.5e-143	GO:0008150
GRMZM2G149182_T01	-2.76	Q9FQA8	Glutathione S-transferase GST 31	Zea mays	232	91.1%	1030	5.1e-139	GO:0045454
GRMZM2G150688_T01	-4.00	B6TWS8	Gibberellin-regulated protein 1	Zea mays	100	0.99	541	6.7e-69	GO:0042221
GRMZM2G150729_T01	-2.02	Q10N77	Helix-loop-helix DNA-binding domain containing protein	Oryza sativa subsp. japonica	415	56.5%	477	7.4e-53	GO:0006355
GRMZM2G150731_T01	6.40	B4FYH1	Peroxidase	Zea mays	361	1	1868	0.0	GO:0006979
GRMZM2G151122_T01	-2.17	A0A096TIY4	Beta-galactosidase	Zea mays	837	95.9%	3011	0.0	GO:0005975
GRMZM2G151476_T01	5.02	B4FKZ5	3-ketoacyl-CoA synthase	Zea mays	472	1	2438	0.0	GO:0006633
GRMZM2G151763_T01	-2.07	Q7X7E3	WRKY transcription factor 16	Oryza sativa subsp. japonica	565	58.4%	1024	8.8e-131	GO:0006355
GRMZM2G151811_T01	2.06	K7TWW4	Uncharacterized protein	Zea mays	64	1	338	3.0e-39	GO:0008150
GRMZM2G152000_T01	-2.09	B6T6Y6	Uncharacterized protein	Zea mays	185	1	1013	9e-138	GO:0008150
GRMZM2G152189_T01	2.38	B6SUP7	Vegetative cell wall protein gp1	Zea mays	278	71.8%	924	1.3e-122	GO:0008150
GRMZM2G152317_T01	2.10	K7UWR8	Uncharacterized protein	Zea mays	82	1	408	2.7e-49	GO:0008150
GRMZM2G152774_T01	-2.63	B6TKY2	3-5 exonuclease/ nucleic acid binding protein	Zea mays	200	99.5%	1024	5.0e-139	GO:0090305
GRMZM2G153404_T01	-4.10	A0A096SKJ9	Uncharacterized protein	Zea mays	166	1	825	6.6e-110	GO:0008150
GRMZM2G153920_T01	-2.07	B4FQN6	Sorbitol transporter	Zea mays	525	1	2648	0.0	GO:0006810
GRMZM2G153925_T01	2.05	A0A096SKX3	Uncharacterized protein	Zea mays	201	1	1035	1.1e-140	GO:0006508
GRMZM2G154209_T01	2.29	K7VFE0	Phytosulfokines 1	Zea mays	103	1	563	4.6e-72	GO:0008150
GRMZM2G154235_T01	-2.39	A0A096SL53	Uncharacterized protein	Zea mays	77	1	447	2.4e-55	GO:0008150
GRMZM2G154293_T01	3.15	A0A096SL61	Uncharacterized protein	Zea mays	446	1	2413	0.0	GO:0008150
GRMZM2G154389_T01	-2.57	K7UL01	Uncharacterized protein	Zea mays	102	1	522	5.8e-66	GO:0008150
GRMZM2G154845_T01	-3.19	A0A096SLG9	Protein DETOXIFICATION	Zea mays	485	98.9%	422	6.4e-47	GO:0006855
GRMZM2G154870_T01	-3.40	B6U863	Cytochrome P450 CYP81A4	Zea mays	517	68.1%	1766	0.0	GO:0055114
GRMZM2G156486_T01	2.31	A0A097PLA8	Nitrilase/cyanide hydratase and apolipoprotein N-acyltransferase family protein	Zea mays	302	1	1574	0.0	GO:0006807
GRMZM2G156599_T01	8.60	Q9AY27	Iron-phytosiderophore transporter yellow stripe 1	Zea mays	682	99.4%	3544	0.0	GO:0006810
GRMZM2G156803_T01	-2.76	Q0E079	Probable bifunctional riboflavin biosynthesis protein RIBA 2, chloroplastic	Oryza sativa subsp. japonica	553	82.1%	2340	0.0	GO:0009231
GRMZM2G156977_T01	2.54	B6TDG6	NAC domain-containing protein 21/22	Zea mays	317	1	1703	0.0	GO:0006355
GRMZM2G157241_T01	-2.94	K7UPS9	Uncharacterized protein	Zea mays	201	1	1069	7.7e-146	GO:0008150
GRMZM2G157845_T01	2.24	Q8S9Z9	Os01g0968400 protein	Oryza sativa subsp. Japonica	341	63.2%	1153	5.8e-154	GO:0008150
GRMZM2G158232_T01	-3.49	B4G197	16.9 kDa class I heat shock protein 1	Zea mays	152	1	779	2.2e-103	GO:0006950
GRMZM2G159344_T01	3.38	K7UYR8	Uncharacterized protein	Zea mays	153	1	812	2.4e-108	GO:0008150
GRMZM2G160113_T01	2.25	Q94I72	Putative shock protein	Zea mays	339	61.2%	890	3.3e-115	GO:0008150
GRMZM2G160279_T01	-2.01	B8A199	Uncharacterized protein	Zea mays	685	1	3634	0.0	GO:0008150
GRMZM2G161507_T01	-2.38	B6SNQ4	Uncharacterized protein	Zea mays	59	1	316	4.7e-36	GO:0008150
GRMZM2G161521_T01	-2.37	K7TSG8	Uncharacterized protein	Zea mays	99	1	514	7.7e-65	GO:0008150
GRMZM2G161666_T01	-3.57	Q655V4	MADS-box transcription factor 30	Oryza sativa subsp. japonica	221	52.7%	401	4.1e-44	GO:0006355
GRMZM2G162276_T01	-2.57	B6T6Q3	Cortical cell-delineating protein	Zea mays	134	97.8%	703	2.0e-92	GO:0008150
GRMZM2G162481_T01	-3.15	Q10M29	WUSCHEL-related homeobox 6	Oryza sativa subsp. japonica	328	75.2%	1167	1.9e-155	GO:0006355
GRMZM2G162598_T01	2.67	C0PGG1	Uncharacterized protein	Zea mays	612	1	3195	0.0	GO:0008150
GRMZM2G162783_T01	2.40	A0A096SRM5	UDP-glycosyltransferase 708A6	Zea mays	475	1	2448	0.0	GO:0008152
GRMZM2G162868_T01	-2.16	K7UWW4	Uncharacterized protein	Zea mays	93	1	476	2.9e-59	GO:0008150
GRMZM2G163008_T01	-4.85	Q69UX2	Acid phosphatase-like	Oryza sativa subsp. japonica	273	63.1%	818	1.4e-105	GO:0006633
GRMZM2G163043_T01	-2.68	A0A096SRS5	Uncharacterized protein	Zea mays	542	1	2829	0.0	GO:0008150
GRMZM2G163054_T01	-2.77	F1DK14	WRKY transcription factor	Zea mays	205	73.1%	411	4.7e-47	GO:0006355
GRMZM2G163067_T01	-2.01	B6TYQ3	Uncharacterized protein	Zea mays	128	1	712	5.8e-94	GO:0008150
GRMZM2G163724_T01	2.46	A0A096SS94	Uncharacterized protein	Zea mays	829	1	4180	0.0	GO:0006468
GRMZM2G163740_T01	3.03	K7U7R8	Uncharacterized protein	Zea mays	548	1	2862	0.0	GO:0008150
GRMZM2G163751_T01	4.78	Q33B25	Armadillo/beta-catenin-like repeat family protein, expressed	Oryza sativa subsp. japonica	660	82.5%	2656	0.0	GO:0008150
GRMZM2G163807_T01	2.04	A0A096SSB1	Uncharacterized protein	Zea mays	83	1	423	1.5e-51	GO:0008150
GRMZM2G164090_T01	-4.33	B6TLZ8	Gibberellin-regulated protein 2	Zea mays	94	1	526	8.2e-67	GO:0042221
GRMZM2G164428_T01	-2.45	A0A096SST0	Uncharacterized protein	Zea mays	397	1	2094	0.0	GO:0008150
GRMZM2G164558_T01	-4.36	B6SRD7	Plastoquinol-plastocyanin reductase	Zea mays	117	99.1%	558	7.2e-71	GO:0015979
GRMZM2G164705_T01	-5.25	K7UV68	Uncharacterized protein	Zea mays	438	1	2366	0.0	GO:0008150
GRMZM2G164967_T01	4.13	B6UEM5	Carotenoid cleavage dioxygenase	Zea mays	549	98.9%	2867	0.0	GO:0055114
GRMZM2G165170_T01	2.53	A0A096ST61	Uncharacterized protein	Zea mays	93	1	480	7.2e-60	GO:0008150
GRMZM2G165836_T01	-2.77	A8R3N9	CLE family OsCLE402 protein	Oryza sativa subsp. Japonica	119	66.7%	293	3.2e-31	GO:0008150
GRMZM2G166192_T01	2.07	B6T786	Protein binding protein	Zea mays	267	1	1393	0.0	GO:0008150
GRMZM2G166212_T01	7.63	M8BPA4	Anthranilate N-benzoyltransferase protein 1	Aegilops tauschii	629	72.8%	1387	0.0	GO:0008150
GRMZM2G166857_T01	2.42	B8A2W7	Laccase	Zea mays	604	64.8%	2008	0.0	GO:0046274
GRMZM2G166999_T01	-2.07	G3FF78	WRKY transcription factor 11-2	Dimocarpus longan	316	62.7%	582	1.7e-70	GO:0006355
GRMZM2G167549_T01	-2.20	Q43255	indolin-2-one monooxygenase	Zea mays	536	98.5%	1620	0.0	GO:0055114
GRMZM2G167613_T01	2.03	B4FJW4	Mannitol dehydrogenase	Zea mays	361	1	1887	0.0	GO:0055114
GRMZM2G167637_T01	-2.38	A0A096SUN3	Pectinesterase	Zea mays	553	1	2902	0.0	GO:0042545
GRMZM2G167758_T01	-2.33	Q9FMC7	Nuclear transport factor 2 (NTF2) family protein	Arabidopsis thaliana	178	69.5%	650	3.0e-76	GO:0006810
GRMZM2G167829_T01	9.13	A0A096SUS3	Uncharacterized protein	Zea mays	313	1	1648	0.0	GO:0008150
GRMZM2G167933_T01	-2.11	A0A096SUU9	Uncharacterized protein	Zea mays	176	1	935	2.7e-126	GO:0008150
GRMZM2G168261_T01	-3.08	B8A1C8	Uncharacterized protein	Zea mays	319	1	1665	0.0	GO:0008150
GRMZM2G168365_T01	-3.58	B6T9U6	Bidirectional sugar transporter SWEET	Zea mays	307	97.7%	1494	0.0	GO:0008643
GRMZM2G168404_T01	3.66	K7U6R9	Putative cytochrome P450 superfamily protein	Zea mays	509	1	2649	0.0	GO:0055114
GRMZM2G168439_T01	-3.49	B4F9E1	Aquaporin TIP1-2	Zea mays	254	1	1278	7.3e-176	GO:0006810
GRMZM2G168441_T01	-2.02	B6TPW5	Uncharacterized protein	Zea mays	417	1	2186	0.0	GO:0008150
GRMZM2G168476_T01	-2.22	C0PGA2	Uncharacterized protein	Zea mays	617	1	3184	0.0	GO:0008150
GRMZM2G168651_T01	-2.11	P14918	Extensin	Zea mays	267	69.5%	928	7.8e-122	GO:0071555
GRMZM2G168829_T01	-2.04	A0A096SVF2	Uncharacterized protein	Zea mays	222	1	1153	6.5e-158	GO:0008150
GRMZM2G169033_T01	-3.22	K7U2C8	Laccase	Zea mays	590	1	3220	0.0	GO:0046274
GRMZM2G169240_T01	-2.32	Q6ZGW6	Delta-12 fatty acid desaturase	Oryza sativa subsp. japonica	388	68.5%	1467	0.0	GO:0006629
GRMZM2G169261_T01	-3.00	Q1T6Y2	Delta-12 fatty acid desaturase	Zea mays	387	68.2%	1460	0.0	GO:0006629
GRMZM2G169704_T01	2.88	B4FKS5	Uncharacterized protein	Zea mays	320	1	1689	0.0	GO:0008150
GRMZM2G169953_T01	-2.21	A0A096SW90	Uncharacterized protein	Zea mays	176	1	900	5.6e-121	GO:0008150
GRMZM2G170016_T01	-2.98	Q9FVZ7	Membrane steroid binding protein 1, putative, expressed	Oryza sativa subsp. japonica	232	59.8%	684	1.3e-84	GO:0008150
GRMZM2G170034_T01	3.86	C0HGQ0	LIM transcription factor	Zea mays	204	1	1092	3.1e-149	GO:0006355
GRMZM2G170446_T01	-3.04	K7V9I8	Cytokinin oxidase 3	Zea mays	502	75.9%	808	1.3e-99	GO:0009690
GRMZM2G170520_T01	-2.33	B6UAC5	Cys2/His2 zinc-finger transcription factor	Zea mays	341	0.52	702	1.6e-86	GO:0006355
GRMZM2G170581_T01	-2.15	A0A096SWN2	Uncharacterized protein	Zea mays	190	1	979	1.6e-132	GO:0008150
GRMZM2G170734_T01	-4.52	W6EIP8	Chlorophyllase	Triticum aestivum	319	73.4%	1224	1.5e-165	GO:0015996
GRMZM2G171078_T01	-2.89	A0A096SWX6	Peroxidase	Zea mays	291	1	1472	0.0	GO:0006979
GRMZM2G171110_T01	5.61	Q6Y2W9	Atypical receptor-like kinase MARK	Zea mays	694	1	2444	0.0	GO:0006468
GRMZM2G171111_T01	-2.95	B6TR61	MTA/SAH nucleosidase	Zea mays	251	99.2%	571	5.5e-71	GO:0009116
GRMZM2G171296_T01	2.95	A0A096SX20	Uncharacterized protein	Zea mays	91	1	457	1.9e-56	GO:0008150
GRMZM2G171383_T01	-2.09	B6UGS8	Anthranilate synthase component II	Zea mays	284	1	1470	0.0	GO:0008152
GRMZM2G171559_T01	2.07	B6T6C1	Uncharacterized protein	Zea mays	85	1	451	1.0e-55	GO:0008150
GRMZM2G171716_T01	2.28	B4FT75	membrane protein	Zea mays	321	1	1760	0.0	GO:0006629
GRMZM2G171822_T01	-2.15	Q2QM77	Protein kinase PINOID	Oryza sativa subsp. japonica	484	66.9%	1555	0.0	GO:0009734
GRMZM2G172081_T01	2.67	B6TIE1	Serine/threonine protein kinase	Zea mays	415	97.8%	2160	0.0	GO:0006468
GRMZM2G172429_T01	2.48	Q8LI55	Putative receptor protein kinase	Oryza sativa subsp. japonica	1274	76.7%	4559	0.0	GO:0006468
GRMZM2G173479_T01	2.23	B6TYB6	DNA-binding protein-like	Zea mays	265	1	1390	0.0	GO:0008150
GRMZM2G173521_T01	2.40	K7TNR4	BHLH transcription factor	Zea mays	366	72.1%	1140	1.9e-151	GO:0006355
GRMZM2G173732_T01	-2.98	A2Z6Z0	Protein BIG GRAIN 1-like	Oryza sativa subsp. indica	337	0.58	689	1.4e-84	GO:0009734
GRMZM2G173771_T01	2.12	B6SM37	Ethylene-responsive element binding protein 2	Zea mays	230	99.1%	1183	3.3e-162	GO:0006355
GRMZM2G174114_T01	-2.25	A0A096SYW6	Uncharacterized protein	Zea mays	191	1	1016	4.2e-138	GO:0008150
GRMZM2G174739_T01	2.28	K7U321	Putative inositol polyphosphate phosphatase (Synaptogenin-like) family protein	Zea mays	431	1	2276	0.0	GO:0046856
GRMZM2G175444_T01	-2.57	B6UBY7	Uncharacterized protein	Zea mays	177	1	959	6.7e-130	GO:0008150
GRMZM2G175952_T01	3.24	A0A096T020	Uncharacterized protein	Zea mays	203	1	1077	5.5e-147	GO:0008150
GRMZM2G176085_T01	-3.46	B4FYD8	Peroxidase	Zea mays	328	1	1673	0.0	GO:0006979
GRMZM2G176595_T01	-3.37	Q94KS8	Beta-expansin 1a	Zea mays	276	1	1487	0.0	GO:0019953
GRMZM2G177229_T01	-2.52	K0DGA1	C3H40 C3H type transcription factor	Zea mays	287	1	1546	0.0	GO:0006355
GRMZM2G177508_T01	-2.08	B4FTJ9	Threonine endopeptidase	Zea mays	150	1	756	7,.3e-100	GO:0006508
GRMZM2G177982_T01	-6.69	B4FXF3	Uncharacterized protein	Zea mays	298	1	1560	0.0	GO:0008150
GRMZM2G178522_T01	-2.32	M1FWA6	Zinc finger C3HC4 type domain containing protein	Triticum urartu	473	54.1%	1325	4.1e-176	GO:0006355
GRMZM2G179292_T01	-2.51	A0A096T2B0	Uncharacterized protein	Zea mays	308	1	1647	0.0	GO:0008150
GRMZM2G179528_T01	-4.99	M7ZEU1	Serine carboxypeptidase-like 18	Triticum urartu	472	71.5%	1830	0.0	GO:0006508
GRMZM2G179792_T01	-3.07	A0A096T2N3	Phospholipase D	Zea mays	857	1	4550	0.0	GO:0016042
GRMZM2G180160_T01	2.99	A0A0B4J3E2	Uncharacterized protein	Zea mays	557	1	2900	0.0	GO:0006468
GRMZM2G180319_T01	4.11	B6TZV8	Ramosa 2	Zea mays	219	97.7%	1120	5.2e-153	GO:0008150
GRMZM2G180547_T01	3.53	Q53LH2	Amino acid carrier, putative, expressed	Oryza sativa subsp. japonica	476	72.3%	1696	0.0	GO:0006810
GRMZM2G180559_T01	-2.23	K7VJS4	Uncharacterized protein	Zea mays	402	1	2058	0.0	GO:0008150
GRMZM2G180612_T01	-7.24	A0A096T351	Uncharacterized protein	Zea mays	287	1	1519	0.0	GO:0008150
GRMZM2G180930_T01	4.36	B6SK13	Ribose-phosphate pyrophosphokinase 4	Zea mays	325	1	1455	0.0	GO:0009116
GRMZM2G181227_T01	-2.27	B4FIT7	CHY1	Zea mays	386	1	1993	0.0	GO:0008150
GRMZM2G181236_T01	-2.23	B6UDW1	Transposon protein	Zea mays	522	98.1%	2622	0.0	GO:0055114
GRMZM2G181456_T01	4.31	K7U089	Putative cytochrome P450 superfamily protein	Zea mays	507	1	2622	0.0	GO:0055114
GRMZM2G300135_T01	2.29	B6UCD3	Senescence-associated protein 12	Zea mays	415	1	2110	0.0	GO:0008150
GRMZM2G301647_T01	3.21	Q9ATX1	Serine threonine kinase 1	Zea mays	788	71.5%	1999	0.0	GO:0006468
GRMZM2G301932_T01	2.08	B6TXN5	Gibberellin receptor GID1L2	Zea mays	341	1	1789	0.0	GO:0042221
GRMZM2G302074_T01	-2.23	K7W1T9	Putative cytochrome P450 superfamily protein	Zea mays	523	1	2715	0.0	GO:0055114
GRMZM2G302592_T01	-4.94	A0A096T4C6	Uncharacterized protein	Zea mays	338	1	1686	0.0	GO:0008150
GRMZM2G303044_T01	-2.03	B6TML9	Grx_A2-glutaredoxin subgroup III	Zea mays	122	1	519	6.4e-65	GO:0045454
GRMZM2G303536_T01	-2.17	R7WG22	Glutaredoxin-C15	Aegilops tauschii	104	74.3%	357	6.3e-41	GO:0045454
GRMZM2G304474_T01	2.80	A0A096T4P1	Uncharacterized protein	Zea mays	98	1	494	7.8e-62	GO:0008150
GRMZM2G304548_T01	3.97	P01088	Trypsin/factor XIIA inhibitor	Zea mays	155	1	832	8.5e-111	GO:0010466
GRMZM2G305148_T01	-6.60	K3Y344	Terpene cyclase/mutase family member	Setaria italica	755	73.1%	1183	2.7e-153	GO:0008150
GRMZM2G305446_T01	-3.70	Q9ATL7	Aquaporin TIP3-1	Zea mays	262	1	1356	0.0	GO:0006810
GRMZM2G306032_T01	9.14	K7UN55	Uncharacterized protein	Zea mays	181	1	933	6.1e-135	GO:0008150
GRMZM2G308597_T01	-4.30	A0A059Q1E3	EF-hand-like domain	Saccharum hybrid cultivar R570	178	93.8%	451	2.6.e-54	GO:0008150
GRMZM2G308956_T01	-2.27	Q9SLP6	Ferredoxin	Zea mays	355	71.1%	374	2.0e-39	GO:0055114
GRMZM2G309126_T01	-2.19	C0HDU4	Terpene synthase 6	Zea mays	554	75.6%	931	1.6e-119	GO:0009058
GRMZM2G309316_T01	2.36	K7UCF9	Uncharacterized protein	Zea mays	398	1	2104	0.0	GO:0008150
GRMZM2G311342_T01	2.09	A2XAN8	Heparanase	Oryza sativa subsp. japonica	541	62.6%	1263	1.5e-166	GO:0005975
GRMZM2G311347_T01	7.79	C0P6S0	Uncharacterized protein	Zea mays	109	1	477	4.0e-59	GO:0008150
GRMZM2G311401_T01	-2.48	A0A096T5V7	Uncharacterized protein	Zea mays	619	1	3187	0.0	GO:0055085
GRMZM2G312419_T01	-2.04	C0HGB2	MYB transcription factor	Zea mays	298	83.2%	1249	5.5e-170	GO:0006355
GRMZM2G312481_T01	7.77	Q8S9C5	ZmNAS1 protein	Zea mays	327	96.9%	1640	0.0	GO:0030418
GRMZM2G312910_T01	-2.05	Q9LKK3	Putative tyrosine phosphatase	Oryza sativa subsp. japonica	240	81.6%	526	2.7e-64	GO:0006468
GRMZM2G313316_T01	2.15	C0P2F3	Uncharacterized protein	Zea mays	326	1	1842	0.0	GO:0008150
GRMZM2G313756_T01	2.88	K7TNR4	BHLH transcription factor	Zea mays	366	1	1939	0.0	GO:0006355
GRMZM2G314094_T01	-2.07	H7BRM0	Pyrophosphate-dependent fructose-6-phosphate 1-phosphotransferase alpha subunit short variant	Zea mays	587	1	1657	0.0	GO:0006002
GRMZM2G314110_T01	-6.19	A0A096T6E6	Uncharacterized protein	Zea mays	78	1	397	9.4e-48	GO:0008150
GRMZM2G316214_T01	2.43	K7VAG1	Uncharacterized protein	Zea mays	227	1	1188	4.6e-163	GO:0008150
GRMZM2G316345_T01	-3.71	A0A096T6V2	Uncharacterized protein	Zea mays	83	1	434	3.3e-53	GO:0008150
GRMZM2G316389_T01	-2.06	A0A096Q2H2	Uncharacterized protein	Zea mays	135	1	646	4.8e-84	GO:0008150
GRMZM2G316840_T01	2.87	F6IAY6	NAC transcription factor	Zea mays	199	65.4%	695	6.0e-89	GO:0006355
GRMZM2G318220_T01	-3.47	A0A096T750	Uncharacterized protein	Zea mays	192	1	997	3.4e-135	GO:0008150
GRMZM2G319262_T01	2.05	K7TJK1	Uncharacterized protein	Zea mays	243	1	1202	1.1e-164	GO:0008150
GRMZM2G319435_T01	-4.01	K7TXK3	Uncharacterized protein	Zea mays	877	1	4581	0.0	GO:0008150
GRMZM2G319781_T01	-2.85	M8CDC8	Phosphatidylinositol transfer protein 2	Zea mays	350	0.82	1093	5.1e-146	GO:0006810
GRMZM2G320287_T01	-9.06	Q6H4M3	Os02g0518500 protein	Oryza sativa subsp. japonica	492	81.5%	2079	0.0	GO:0008150
GRMZM2G320754_T01	-2.25	A0A096T7M2	Uncharacterized protein	Zea mays	333	1	1760	0.0	GO:0006355
GRMZM2G321053_T01	-2.56	A0A096T7P2	Uncharacterized protein	Zea mays	379	1	1990	0.0	GO:0008150
GRMZM2G323024_T01	-2.21	B8ANF1	Magnesium-chelatase subunit ChlH, chloroplastic	Oryza sativa subsp. indica	1387	93.2%	6603	0.0	GO:0009058
GRMZM2G326129_T01	2.01	A0A096T8M5	Uncharacterized protein	Zea mays	87	1	481	3.4e-60	GO:0008150
GRMZM2G330049_T01	-2.86	A0A096T9B1	Non-specific serine/threonine protein kinase	Zea mays	461	1	2372	0.0	GO:0006468
GRMZM2G331561_T01	-2.41	K7UW31	Uncharacterized protein	Zea mays	451	1	2381	0.0	GO:0008150
GRMZM2G332660_T01	32.77	K7U3W7	Putative calcium-dependent protein kinase family protein	Zea mays	568	1	2970	0.0	GO:0006468
GRMZM2G335242_T01	-3.50	B6TQD6	17.4 kDa class I heat shock protein	Zea mays	115	1	588	5.1e-75	GO:0006950
GRMZM2G335358_T01	-2.01	E7CQZ2	Myb-like transcription factor	Zea mays	247	91.5%	935	4.6e-125	GO:0006355
GRMZM2G335685_T01	-6.93	B6UHK2	Uncharacterized protein	Zea mays	114	1	604	5.1e-78	GO:0008150
GRMZM2G336865_T01	2.17	Q5QPY7	Glycosyltransferase	Sorghum bicolor	513	55.1%	1323	3.8e-175	GO:0008152
GRMZM2G338376_T01	-4.50	Q67WC0	Receptor protein kinase PERK1-like	Oryza sativa subsp. japonica	392	78.7%	1660	0.0	GO:0006468
GRMZM2G338465_T01	-4.49	B6SZ65	Glycosyltransferase	Zea mays	484	1	2523	0.0	GO:0008152
GRMZM2G339091_T01	-2.02	A0A096TAP2	Carboxypeptidase	Zea mays	491	1	2649	0.0	GO:0006508
GRMZM2G339562_T01	-2.84	B4G0E8	Uncharacterized protein	Zea mays	118	1	561	2.3e-71	GO:0008150
GRMZM2G339563_T01	-2.07	O04129	Lethal leaf-spot 1	Zea mays	505	99.2%	2687	0.0	GO:0055114
GRMZM2G339907_T01	2.40	A0A096TAT7	Uncharacterized protein	Zea mays	203	1	1086	2.4e-148	GO:0008150
GRMZM2G340084_T01	-2.06	B4FU65	Leucine-rich repeat (LRR) family protein	Zea mays	431	1	2334	0.0	GO:0008150
GRMZM2G340286_T01	2.04	B6T0Y6	Uncharacterized protein	Zea mays	378	1	1954	0.0	GO:0008150
GRMZM2G340325_T01	-3.45	A0A096TAW4	Uncharacterized protein	Zea mays	708	1	3657	0.0	GO:0008150
GRMZM2G340447_T01	-2.34	B6T987	Blight-associated protein p12	Zea mays	132	0.93	369	6.2e-43	GO:0008150
GRMZM2G341058_T01	2.84	K7UUB3	Plasma membrane ATPase	Zea mays	950	1	4822	0.0	GO:0006754
GRMZM2G341658_T01	-2.42	C0P7M1	Uncharacterized protein	Zea mays	631	1	3316	0.0	GO:0008150
GRMZM2G342246_T01	-2.39	Q94KS7	Beta-expansin 7	Zea mays	268	1	1464	0.0	GO:0019953
GRMZM2G346263_T01	-3.02	A0A096TBT9	Uncharacterized protein	Zea mays	167	1	863	1.2e-115	GO:0008150
GRMZM2G348726_T01	-2.93	B4FJ28	Signal recognition particle 9 kDa protein	Zea mays	103	0.94	254	5.2e-24	GO:0006614
GRMZM2G349062_T01	-2.23	B6ST74	Pheophorbide a oxygenase	Zea mays	525	99.8%	2824	0.0	GO:0055114
GRMZM2G350693_T01	2.14	B6SP73	Uncharacterized protein	Zea mays	81	1	405	0.0	GO:0008150
GRMZM2G351347_T01	-3.67	C4J1B8	Calcium-activated outward-rectifying potassium channel 1	Zea mays	360	1	1826	0.0	GO:0071805
GRMZM2G352708_T01	-2.26	A0A096TCZ9	Uncharacterized protein	Zea mays	137	1	744	1.8e-98	GO:0008150
GRMZM2G352855_T01	-2.26	B4FU03	Uncharacterized protein	Zea mays	439	1	2283	0.0	GO:0006629
GRMZM2G354460_T01	-2.21	A0A096TDB4	Uncharacterized protein	Zea mays	92	1	494	0.0	GO:0008150
GRMZM2G354558_T01	2.03	B6TJJ0	Omega-3 fatty acid desaturase	Zea mays	384	99.2%	2135	0.0	GO:0006629
GRMZM2G354593_T01	-2.81	A0A096TDC3	Uncharacterized protein	Zea mays	372	1	1978	0.0	GO:0008150
GRMZM2G354621_T01	3.79	A0A096TDD6	Uncharacterized protein	Zea mays	89	1	465	9.8e-58	GO:0006468
GRMZM2G354909_T01	-3.57	B6T3T7	Carbonyl reductase 3	Zea mays	312	73.2%	1101	4.7e-145	GO:0055114
GRMZM2G355098_T01	2.39	K7VFB2	Uncharacterized protein	Zea mays	503	1	2675	0.0	GO:0006468
GRMZM2G356046_T01	-2.79	B8A311	Putative endo-1,4-beta-mannosidase family protein	Zea mays	388	1	2032	0.0	GO:0005975
GRMZM2G356714_T01	-2.50	B4FXQ8	Uncharacterized protein	Zea mays	440	1	1856	0.0	GO:0008150
GRMZM2G357688_T01	-6.72	B6T6A7	Uncharacterized protein	Zea mays	177	1	949	2.2e-128	GO:0008150
GRMZM2G357926_T01	2.18	A0A096TDV8	Uncharacterized protein	Zea mays	551	1	2913	0.0	GO:0008150
GRMZM2G358929_T01	2.76	A0A096TE19	Uncharacterized protein	Zea mays	344	1	1798	0.0	GO:0008150
GRMZM2G360387_T01	-2.13	K7TXR1	Uncharacterized protein	Zea mays	297	1	1573	0.0	GO:0008150
GRMZM2G361210_T01	-2.15	B6UFX7	Zinc finger DNA-binding protein	Zea mays	135	0.76	519	2.6e-64	GO:0006355
GRMZM2G361388_T01	-12.51	A0A096TEI9	Uncharacterized protein	Zea mays	205	1	1068	1.5e-145	GO:0008150
GRMZM2G361511_T01	-2.36	O49279	SKP1-interacting partner 15	Arabidopsis thaliana	374	53.1%	362	8.0e-36	GO:0016567
GRMZM2G361917_T01	-2.83	A0A096TEP1	Uncharacterized protein	Zea mays	228	1	1183	2.8e-162	GO:0008150
GRMZM2G362312_T01	-2.06	A0A096TER0	Uncharacterized protein	Zea mays	201	1	1051	4.2e-143	GO:0008150
GRMZM2G362848_T01	2.33	V9SBV7	Nucleobase cation symporter 1	Setaria viridis	540	91.5%	2509	0.0	GO:0055085
GRMZM2G362960_T01	-2.13	A0A096TEV1	Uncharacterized protein	Zea mays	255	1	1331	0.0	GO:0008150
GRMZM2G364328_T01	-5.58	B6TBZ6	WAT1-related protein	Zea mays	373	99.2%	1902	0.0	GO:0009733
GRMZM2G364643_T01	-2.80	C0P2B0	Uncharacterized protein	Zea mays	314	1	1623	0.0	GO:0008150
GRMZM2G365240_T01	3.70	A0A061GZ51	6,7-dimethyl-8-ribityllumazine synthase	Theobroma cacao	154	57.1%	454	5.4e-54	GO:0008150
GRMZM2G367431_T01	2.66	D9HP27	Cell number regulator 11	Zea mays	158	78.6%	492	1.9e-60	GO:0008150
GRMZM2G368591_T01	-2.44	K7V647	WAT1-related protein	Zea mays	373	1	1867	0.0	GO:0009733
GRMZM2G370988_T01	3.63	M8ANZ3	Tropinone reductase 1	Aegilops tauschii	295	67.1%	1000	9.9e-133	GO:0055114
GRMZM2G371137_T01	3.63	Q8S5V3	Leucine-rich repeat transmembrane protein kinase, putative, expressed	Oryza sativa subsp. japonica	891	79.8%	3506	0.0	GO:0006468
GRMZM2G371795_T01	-2.05	B6TJN8	Threonine endopeptidase	Zea mays	197	0.97	965	3.6e-130	GO:0006508
GRMZM2G372553_T01	4.85	Q9S7C6	Ae3	Zea mays	108	1	591	3.7e-76	GO:0008150
GRMZM2G372633_T01	-2.17	B6TUF8	Uncharacterized protein	Zea mays	109	1	599	2.1e-77	GO:0008150
GRMZM2G373607_T01	14.16	A0A096TGL9	Carboxypeptidase	Zea mays	458	1	2461	0.0	GO:0006508
GRMZM2G374827_T01	-2.03	A0A096TGU2	Non-lysosomal glucosylceramidase	Zea mays	966	1	5112	0.0	GO:0006629
GRMZM2G374971_T01	-2.61	P33679	Zeamatin	Zea mays	227	1	1252	8.3e-173	GO:0006952
GRMZM2G376061_T01	-2.06	Q8S9G9	C2H2 zinc finger protein	Oryza sativa subsp. japonica	171	55.6%	457	6.9e-54	GO:0006355
GRMZM2G378054_T01	2.55	B6TL02	PIT1	Zea mays	227	83.1%	968	2.3e-129	GO:0008150
GRMZM2G378442_T01	-2.62	A0A096THH3	Uncharacterized protein	Zea mays	249	1	1277	7.1e-176	GO:0008150
GRMZM2G378852_T01	-2.41	K7VJ57	Putative MAPKKK family protein kinase	Zea mays	371	1	1963	0.0	GO:0006468
GRMZM2G379577_T01	-2.13	A0A096THQ8	Hexosyltransferase	Zea mays	684	1	3622	0.0	GO:0045489
GRMZM2G379898_T01	-4.59	D6RRA9	QLTG3-1 protein	Oryza barthii	198	83.2%	868	1.5e-115	GO:0008150
GRMZM2G383140_T01	-3.79	A0A096TIC4	Uncharacterized protein	Zea mays	55	1	286	1.2e-31	GO:0008150
GRMZM2G383425_T01	8.47	A0A096TIE9	Uncharacterized protein	Zea mays	92	1	441	5.4e-54	GO:0008150
GRMZM2G385200_T01	9.55	Q8S9C5	ZmNAS1 protein	Zea mays	327	98.5%	1661	0.0	GO:0030418
GRMZM2G386155_T01	-2.19	Q6K4Y0	Os02g0463500 protein	Oryza sativa subsp. japonica	331	69.3%	1099	6.5e-144	GO:0006508
GRMZM2G386229_T01	-3.66	K7UVS0	Uncharacterized protein	Zea mays	831	1	4293	0.0	GO:0008150
GRMZM2G386245_T01	2.73	A0A096TIU6	S-acyltransferase	Zea mays	516	1	2748	0.0	GO:0008152
GRMZM2G387394_T01	-5.85	M8CRM6	Anthocyanin 5-aromatic acyltransferase	Aegilops tauschii	452	58.5%	1272	3.9e-168	GO:0008152
GRMZM2G389557_T01	-2.19	K0DG38	NAC42 NAC type transcription factor	Zea mays	326	65.9%	972	4.4e-128	GO:0006355
GRMZM2G390124_T01	2.12	M8D729	Myrcene synthase, chloroplastic	Aegilops tauschii	566	53.6%	705	1.8e-84	GO:0008152
GRMZM2G392106_T01	-2.65	A0A096TJQ5	Uncharacterized protein	Zea mays	279	1	1432	0.0	GO:0008150
GRMZM2G392125_T01	-2.22	A0A096TJQ7	Xyloglucan endotransglucosylase/hydrolase	Zea mays	277	1	1488	0.0	GO:0071555
GRMZM2G393433_T01	3.27	B6TZM7	CUC2	Zea mays	357	1	1915	0.0	GO:0006355
GRMZM2G393673_T01	-2.13	A0A096TJZ2	Carboxypeptidase	Zea mays	479	1	2579	0.0	GO:0006508
GRMZM2G395678_T01	-6.43	A0A096TK81	Uncharacterized protein	Zea mays	74	1	387	2.3e-46	GO:0008150
GRMZM2G398529_T01	4.38	K7TUH2	CASP-like protein	Zea mays	209	1	1079	4.3e-147	GO:0008150
GRMZM2G398807_T01	-2.22	B6T026	Cortical cell-delineating protein	Zea mays	128	1	684	1.0e-89	GO:0008150
GRMZM2G399031_T01	-3.24	Q2QPA8	HAT family dimerisation domain containing protein	Oryza sativa subsp. japonica	800	56.1%	443	1.2e-47	GO:0008150
GRMZM2G400109_T01	-2.61	K7TT40	Uncharacterized protein	Zea mays	188	1	1008	5.4e-137	GO:0008150
GRMZM2G401328_T01	-2.09	A0A096TL93	Cysteine proteinase inhibitor	Zea mays	176	1	915	3.0e-123	GO:0010466
GRMZM2G401883_T01	3.20	K7U200	Uncharacterized protein	Zea mays	146	1	731	2.8e-96	GO:0008150
GRMZM2G402538_T01	2.46	M8ARU2	Histone-lysine N-methyltransferase NSD3	Aegilops tauschii	433	52.4%	1104	3.8e-137	GO:0032259
GRMZM2G403076_T01	-2.19	A0A096TLK0	Uncharacterized protein	Zea mays	572	1	2984	0.0	GO:0055114
GRMZM2G403800_T01	-2.08	A0A096TLN5	Uncharacterized protein	Zea mays	315	1	1651	0.0	GO:0008150
GRMZM2G404676_T01	4.19	A0A096TLS6	Peroxidase	Zea mays	337	1	1732	0.0	GO:0006979
GRMZM2G405459_T01	2.16	A0A096TLY3	Peroxidase	Zea mays	321	1	1616	0.0	GO:0006979
GRMZM2G405498_T01	-3.19	R7W0G5	Aspartic proteinase nepenthesin-2	Aegilops tauschii	461	59.6%	1385	0.0	GO:0006508
GRMZM2G405622_T01	-7.24	B2CZ78	Beta-expansin EXPB4	Hordeum vulgare	273	68.2%	1012	7.6e-135	GO:0019953
GRMZM2G407740_T01	5.32	C0P3T3	Peroxidase	Zea mays	348	1	1834	0.0	GO:0006979
GRMZM2G410134_T01	2.03	Q946V3	Alpha globulin	Zea mays	206	1	1148	1.3e-157	GO:0008150
GRMZM2G410175_T01	15.97	D7NLB3	Peroxidase	Zea mays	323	1	1676	0.0	GO:0006979
GRMZM2G410704_T01	-3.55	A0A096TMW9	Uncharacterized protein	Zea mays	706	1	3626	0.0	GO:0005985
GRMZM2G410865_T01	-2.11	B6TYI9	Dihydroflavonol-4-reductase	Zea mays	331	57.8%	845	5.9e-109	GO:0008152
GRMZM2G410975_T01	-4.76	A0A096TMZ0	Uncharacterized protein	Zea mays	325	1	1614	0.0	GO:0008150
GRMZM2G411746_T01	-4.00	K7UKC4	Uncharacterized protein	Zea mays	137	1	709	3.2e-93	GO:0008150
GRMZM2G412156_T01	-2.20	K7U2A5	Uncharacterized protein	Zea mays	318	1	1648	0.0	GO:0008150
GRMZM2G412604_T01	2.67	B6THR6	L-allo-threonine aldolase	Zea mays	370	98.4%	1599	0.0	GO:0006520
GRMZM2G413135_T01	-2.07	A0A096TND1	Uncharacterized protein	Zea mays	653	1	3456	0.0	GO:0008150
GRMZM2G413263_T01	-6.78	A0A096TNE2	Uncharacterized protein	Zea mays	88	1	482	2.9e-60	GO:0008150
GRMZM2G414537_T01	3.83	A0A096TNP7	Uncharacterized protein	Zea mays	326	1	1704	0.0	GO:0008150
GRMZM2G414826_T01	2.11	Q67U25	Lustrin A-like	Oryza sativa subsp. japonica	463	69.8%	1879	0.0	GO:0008150
GRMZM2G417336_T01	-3.24	A0A096TPB7	Uncharacterized protein	Zea mays	171	1	912	5.9e-123	GO:0008150
GRMZM2G418005_T01	4.75	C0P848	Formate dehydrogenase	Zea mays	376	87.5%	1288	2.1e-175	GO:0055114
GRMZM2G418343_T01	-4.54	C4J7P4	Uncharacterized protein	Zea mays	115	1	598	4.4e-77	GO:0008150
GRMZM2G419675_T01	-4.10	B6TRF5	Win1	Zea mays	152	76.5%	616	1.1e-78	GO:0042742
GRMZM2G420694_T01	-2.28	A0A096TPW1	Uncharacterized protein	Zea mays	232	1	1197	2.9e-164	GO:0008150
GRMZM2G420812_T01	-2.74	B6T2P5	SAUR31-auxin-responsive SAUR family member	Zea mays	102	97.1%	511	2.6e-64	GO:0009733
GRMZM2G421509_T01	-2.37	C0HE41	Flavin-containing monooxygenase	Zea mays	530	64.9%	1850	0.0	GO:0055114
GRMZM2G422045_T01	-3.55	M8B4I1	Type I inositol-1,4,5-trisphosphate 5-phosphatase 12	Aegilops tauschii	953	87.7%	4484	0.0	GO:0046856
GRMZM2G422240_T01	-2.73	B4G197	16.9 kDa class I heat shock protein 1	Zea mays	152	85.5%	645	2.8e-83	GO:0006950
GRMZM2G422419_T01	2.00	A0A096TQ86	Uncharacterized protein	Zea mays	111	1	577	5.2e-74	GO:0009733
GRMZM2G423555_T01	2.83	A0A096TQF8	Uncharacterized protein	Zea mays	2796	1	14255	0.0	GO:0008150
GRMZM2G423669_T01	-2.22	A0A096TQG7	Uncharacterized protein	Zea mays	216	1	1115	2.5e-152	GO:0008150
GRMZM2G424075_T01	2.05	B6TJP4	Methyltransferase	Zea mays	370	89.4%	447	5.5e-50	GO:0032259
GRMZM2G424348_T01	2.66	B4FXQ5	Dehydration-responsive element-binding protein 1D	Zea mays	141	1	761	5.5e-101	GO:0006355
GRMZM2G424519_T01	-2.58	Q6EUF7	Disease resistance protein Cf-2.1-like	Oryza sativa subsp. japonica	719	79.3%	1242	9.2e-163	GO:0006468
GRMZM2G426023_T01	-2.00	A0A096TQV3	Uncharacterized protein	Zea mays	82	1	450	1.2e-55	GO:0008150
GRMZM2G426336_T01	-2.20	B4F951	Uncharacterized protein	Zea mays	151	1	783	5.2e-104	GO:0008150
GRMZM2G427054_T01	3.02	K7TWW4	Uncharacterized protein	Zea mays	64	1	338	0.0	GO:0008150
GRMZM2G428555_T01	-2.19	M8APE1	Transcription factor MYB44	Aegilops tauschii	301	78.3%	795	4.2e-101	GO:0006355
GRMZM2G429617_T01	-3.02	Q67U53	Plant viral-response family protein-like	Oryza sativa subsp. japonica	274	73.4%	1167	1.4e-157	GO:0008150
GRMZM2G429873_T01	2.48	C0PG44	Uncharacterized protein	Zea mays	344	1	1833	0.0	GO:0008150
GRMZM2G430500_T01	-2.60	A0A096TRQ6	Uncharacterized protein	Zea mays	115	1	610	6.8e-79	GO:0006952
GRMZM2G432176_T01	4.65	A0A096TS14	Uncharacterized protein	Zea mays	270	1	1397	0.0	GO:0008150
GRMZM2G433908_T01	-3.71	M8BQA2	RING-H2 finger protein ATL2G	Aegilops tauschii	239	58.3%	646	2.0e-80	GO:0008150
GRMZM2G435380_T01	-2.06	M8BPN6	Polygalacturonase	Aegilops tauschii	421	0.55	1084	3.3e-141	GO:0071555
GRMZM2G435824_T01	2.25	B6U2S7	NAC domain-containing protein 76	Zea mays	335	98.5%	1812	0.0	GO:0006355
GRMZM2G436299_T01	3.08	M8CBE2	Cellulose synthase-like protein D1	Zea mays	1141	88.3%	5408	0.0	GO:0030244
GRMZM2G436688_T01	2.91	B6U5B0	Sulfated surface glycoprotein 185	Zea mays	202	76.9%	775	4.0e-101	GO:0008150
GRMZM2G437509_T01	-2.29	A0A096TSX6	Uncharacterized protein	Zea mays	284	1	1507	0.0	GO:0008150
GRMZM2G437683_T01	3.93	A0A096TSX9	Uncharacterized protein	Zea mays	966	1	4716	0.0	GO:0008150
GRMZM2G438840_T01	6.13	B9TAC6	Receptor protein kinase CLAVATA1, putative	Ricinus communis	1017	59.8%	3133	0.0	GO:0000165
GRMZM2G439908_T01	-2.15	Q2QNL2	Os12g0561500 protein	Oryza sativa subsp. japonica	231	60.3%	657	1.8e-82	GO:0043086
GRMZM2G440452_T01	2.09	A0A096TTF3	Uncharacterized protein	Zea mays	129	1	663	1.7e-86	GO:0008150
GRMZM2G441115_T01	3.69	K7U8R2	Putative MADS-box transcription factor family protein	Zea mays	289	1	1535	0.0	GO:0006355
GRMZM2G441144_T01	2.22	B6TXH7	Thioredoxin-like 5	Zea mays	189	1	1021	3.5e-93	GO:0055114
GRMZM2G441226_T01	-2.21	A0A096TTJ5	Uncharacterized protein	Zea mays	97	1	505	1.6e-63	GO:0008150
GRMZM2G442148_T01	3.23	M8C1B7	Rop guanine nucleotide exchange factor 1	Aegilops tauschii	662	90.2%	2023	0.0	GO:0043547
GRMZM2G443447_T01	2.01	A0A096TTW5	Uncharacterized protein	Zea mays	1533	1	7920	0.0	GO:0008150
GRMZM2G443829_T01	-5.39	E7CWB5	Lectin receptor kinase	Triticum aestivum	666	71.7%	2527	0.0	GO:0006468
GRMZM2G445684_T01	-2.72	B6TXE6	Zinc finger protein	Zea mays	432	57.4%	1234	1.2e-163	GO:0006355
GRMZM2G446454_T01	-7.89	Q8W0R4	Putative cytochrome P450-like protein	Sorghum bicolor	481	76.7%	1238	2.1e-165	GO:0055114
GRMZM2G446946_T01	3.12	A0A096TUJ7	Uncharacterized protein	Zea mays	91	1	466	8.3e-58	GO:0008150
GRMZM2G447785_T01	4.72	B6TSM7	Bowman-Birk type bran trypsin inhibitor	Zea mays	179	99.4%	1013	4.8e-138	GO:0010466
GRMZM2G447795_T01	-3.68	B6U2X8	Xylanase inhibitor protein 1	Zea mays	323	99.1%	1742	0.0	GO:0005975
GRMZM2G448656_T01	-2.49	K7VSI9	Uncharacterized protein	Zea mays	132	1	689	2.4e-90	GO:0008150
GRMZM2G449133_T01	-4.80	Q8W3F2	Putative epoxide hydrolase	Oryza sativa subsp. Japonica	320	75.5%	1306	6.4e-178	GO:0008152
GRMZM2G450273_T01	-2.32	B6SXE5	Flowering-promoting factor 1-like protein 4	Zea mays	112	1	584	5.7e-75	GO:0008150
GRMZM2G450445_T01	-2.33	K7TL97	Putative NAC domain transcription factor superfamily protein	Zea mays	438	71.5%	1090	7.0e-144	GO:0006355
GRMZM2G451300_T01	-2.41	Q2QMD1	Os12g0608900 protein	Oryza sativa subsp. japonica	682	51.2%	1179	5.4e-150	GO:0006468
GRMZM2G451845_T01	-2.68	A0A096TVJ9	Uncharacterized protein	Zea mays	624	1	3280	0.0	GO:0008150
GRMZM2G451975_T01	-2.99	B4G134	Glycosyltransferase	Zea mays	529	1	1386	0.0	GO:0008152
GRMZM2G453565_T01	-4.03	K7URD6	Endoglucanase	Zea mays	645	1	3413	0.0	GO:0030245
GRMZM2G453571_T01	-2.67	Q6IEN2	WRKY transcription factor 49	Oryza sativa subsp. Indica	418	55.3%	975	5.4e-125	GO:0006355
GRMZM2G454449_T01	-2.15	B6STH2	Myb-like DNA-binding domain, SHAQKYF class family protein	Zea mays	256	72.3%	842	1.1e-109	GO:0006355
GRMZM2G454928_T01	-2.01	B8A3H0	Uncharacterized protein	Zea mays	114	1	410	3.1e-49	GO:0008150
GRMZM2G454980_T01	2.74	Q10DI4	Os03g0759600 protein	Oryza sativa subsp. japonica	892	84.2%	3719	0.0	GO:0006468
GRMZM2G455564_T01	2.41	K7TZQ3	Pectinesterase	Zea mays	426	1	2299	0.0	GO:0042545
GRMZM2G457523_T01	-2.10	Q2QLJ1	Sodium/hydrogen exchanger family protein, expressed	Oryza sativa subsp. japonica	822	81.5%	3403	0.0	GO:0006810
GRMZM2G458159_T01	-2.04	A0A096TWL1	Uncharacterized protein	Zea mays	243	1	1257	4.8e-173	GO:0009790
GRMZM2G460078_T01	-2.24	B6T7E3	Long-chain-fatty-acid-CoA ligase-like protein	Zea mays	558	1	2887	0.0	GO:0008152
GRMZM2G460958_T01	-4.60	Q9LRB7	E3 ubiquitin-protein ligase EL5	Oryza sativa subsp. japonica	325	53.2%	649	6.0e-79	GO:0048364
GRMZM2G462719_T01	-2.05	A0A096TXE4	Uncharacterized protein	Zea mays	538	1	2844	0.0	GO:0008150
GRMZM2G462883_T01	2.63	N1R055	Putative gibberellin receptor GID1L3	Aegilops tauschii	317	52.4%	831	5.7e-105	GO:0042221
GRMZM2G464137_T01	3.74	B6TDT6	Methylthioribose kinase 1	Zea mays	425	1	889	3.2e-115	GO:0009086
GRMZM2G464328_T01	-2.52	B4FT63	Uncharacterized protein	Zea mays	271	1	1409	0.0	GO:0010019
GRMZM2G465213_T01	2.13	K7VMJ7	Uncharacterized protein	Zea mays	277	1	1487	0.0	GO:0008152
GRMZM2G466532_T01	-2.21	Q6K997	CLE family OsCLE205 protein	Oryza sativa subsp. japonica	104	50.5%	176	6.7e-14	GO:0008150
GRMZM2G466563_T01	-2.72	Q6YYA1	Putative calmodulin-binding protein	Oryza sativa subsp. japonica	520	62.3%	1240	8.4e-164	GO:0006950
GRMZM2G468610_T01	-2.09	Q7XIS8	Putative receptor-like protein kinase 4	Oryza sativa subsp. japonica	637	81.2%	929	5.2e-118	GO:0006468
GRMZM2G468688_T01	-2.05	A3AVU3	CLE family OsCLE403 protein	Oryza sativa subsp. japonica	98	57.3%	213	1.9e-19	GO:0008150
GRMZM2G470442_T01	3.51	K0BW16	Cytochrome P450 protein	Zea mays	515	1	2633	0.0	GO:0055114
GRMZM2G473528_T01	-2.07	A0A096TZD1	Uncharacterized protein	Zea mays	239	1	1320	0.0	GO:0008150
GRMZM2G473711_T01	-2.06	Q6VB92	Beta-glucanase	Zea mays	633	1	3315	0.0	GO:0005975
GRMZM2G474194_T01	-3.12	B6UAB6	Beta-expansin 1a	Zea mays	318	99.1%	1730	0.0	GO:0019953
GRMZM2G475170_T01	2.61	K7TF29	Uncharacterized protein	Zea mays	147	1	751	2.8e-99	GO:0008150
GRMZM2G475952_T01	-3.17	K7VS78	Uncharacterized protein	Zea mays	123	1	615	2.1e-79	GO:0008150
GRMZM2G475994_T01	2.83	K7VP40	Uncharacterized protein	Zea mays	276	1	1451	0.0	GO:0008150
GRMZM2G476886_T01	3.64	B6U9L1	LHT1	Zea mays	446	70.3%	1662	0.0	GO:0008150
GRMZM2G478996_T01	2.34	A0A096U0B5	Uncharacterized protein	Zea mays	125	1	618	8.4e-80	GO:0008152
GRMZM2G481249_T01	-2.24	K7TVH2	Uncharacterized protein	Zea mays	245	1	1283	6.5e-177	GO:0008150
GRMZM2G481362_T01	-2.71	N1QVB7	Acyl-protein thioesterase 2	Aegilops tauschii	254	80.6%	1085	1.3e-146	GO:0008152
GRMZM2G486741_T01	-2.11	K7UAY7	Putative homeodomain-like transcription factor superfamily protein	Zea mays	197	74.4%	133	2.4e-8	GO:0006355
GRMZM2G490278_T01	-2.41	A0A096U114	Uncharacterized protein	Zea mays	79	1	393	4.8e-47	GO:0008150
GRMZM2G499981_T01	2.02	K7UQF8	Uncharacterized protein	Zea mays	52	1	262	4.1e-28	GO:0008150
GRMZM2G512469_T01	-2.64	A0A096U1I3	Uncharacterized protein	Zea mays	50	1	260	7.4e-28	GO:0008150
GRMZM2G532127_T01	2.71	K7VUH4	Uncharacterized protein	Zea mays	48	1	256	2.6e-27	GO:0008150
GRMZM2G533389_T01	5.80	K7V939	Putative acyl-CoA N-acyltransferases (NAT) family protein	Zea mays	208	1	1083	9.9e-148	GO:0008152
GRMZM2G539687_T01	-2.02	A0A096U221	Uncharacterized protein	Zea mays	380	1	2073	0.0	GO:0008150
GRMZM2G542205_T01	-2.28	K7U1N1	Uncharacterized protein	Zea mays	227	1	1176	3.6e-161	GO:0008150
GRMZM2G550622_T01	-7.77	B6UFB6	Uncharacterized protein	Zea mays	37	1	184	9.1e-17	GO:0008150
GRMZM2G557750_T01	-2.11	A0A096U2I8	Uncharacterized protein	Zea mays	576	1	3006	0.0	GO:0008150
GRMZM2G574782_T01	2.16	B4G0F3	Probable bifunctional methylthioribulose-1-phosphate dehydratase/enolase-phosphatase E1	Zea mays	517	1	2725	0.0	GO:0009086
GRMZM2G580389_T01	2.40	K7U7S0	Uncharacterized protein	Zea mays	189	1	962	6.9e-130	GO:0006094
GRMZM2G589696_T01	3.14	K0DF24	DOF43 transcription factor	Zea mays	288	97.2%	1495	0.0	GO:0006355
GRMZM2G590448_T01	3.29	A0A096U364	Uncharacterized protein	Zea mays	82	1	438	7.6e-54	GO:0008150
GRMZM2G700321_T01	2.01	A0A096U3D5	Uncharacterized protein	Zea mays	554	1	2828	0.0	GO:0055114
GRMZM2G700951_T01	-2.18	A0A096U3P5	Uncharacterized protein	Zea mays	369	1	1977	0.0	GO:0008150
GRMZM2G701201_T01	-4.52	Q65X94	Putative receptor like protein kinase	Oryza sativa subsp. japonica	942	61.3%	2148	0.0	GO:0006468
GRMZM2G701300_T01	4.26	A0A096U3Y4	Uncharacterized protein	Zea mays	59	1	330	3.6e-38	GO:0008150
GRMZM2G701581_T01	-2.48	A0A096U441	Uncharacterized protein	Zea mays	140	1	735	4.4e-97	GO:0008150
GRMZM2G701984_T01	-2.29	A0A096U4B7	Uncharacterized protein	Zea mays	84	1	434	3.6e-53	GO:0008150
GRMZM2G702564_T01	-2.19	K7U5F8	Uncharacterized protein	Zea mays	130	1	706	6.5e-93	GO:0008150
GRMZM2G702932_T01	-2.39	A0A096U4T7	Uncharacterized protein	Zea mays	90	1	500	5.5e-63	GO:0008150
GRMZM2G702950_T01	-2.89	K7TIK3	Uncharacterized protein	Zea mays	327	1	1717	0.0	GO:0006355
GRMZM2G703077_T01	3.10	B4FAM4	Deoxyhypusine synthase	Zea mays	379	0.95	1943	0.0	GO:0008612
GRMZM2G703677_T01	-2.08	A0A096U4Z3	Uncharacterized protein	Zea mays	111	1	559	2.8e-71	GO:0008150
GRMZM5G800211_T01	-2.95	B4F894	Uncharacterized protein	Zea mays	333	1	1716	0.0	GO:0008150
GRMZM5G800915_T01	-2.54	A0A096PUG9	Uncharacterized protein	Zea mays	902	0.89	1499	0.0	GO:0007018
GRMZM5G806463_T01	-2.27	K7TS82	Uncharacterized protein	Zea mays	182	1	979	8.9e-133	GO:0008150
GRMZM5G807350_T01	2.18	B6SXR3	Anthranilate phosphoribosyltransferase-like protein	Zea mays	822	98.8%	4261	0.0	GO:0008152
GRMZM5G812272_T01	-2.02	B7ZY62	Putative WRKY DNA-binding domain superfamily protein	Zea mays	201	1	1096	6.1e-150	GO:0006355
GRMZM5G823832_T01	-3.54	K7TKD2	Serine/threonine-protein kinase	Zea mays	811	97.4%	1181	9.1e-154	GO:0006468
GRMZM5G824388_T01	3.81	K7UVP1	Uncharacterized protein	Zea mays	136	1	766	6.6e-102	GO:0008150
GRMZM5G827810_T01	3.82	Q8H041	Signal peptidase I	Oryza sativa subsp. japonica	648	67.9%	1730	0.0	GO:0006465
GRMZM5G828987_T01	2.56	Q8L7J2	Beta-glucosidase 6	Oryza sativa subsp. Japonica	521	0.83	1889	0.0	GO:0005975
GRMZM5G830457_T01	-2.29	K7UFI3	Uncharacterized protein	Zea mays	124	1	652	5.5e-85	GO:0008150
GRMZM5G831009_T01	2.07	B4FKP7	Purple acid phosphatase	Zea mays	452	0.96	1248	9.9e-165	GO:0016311
GRMZM5G834539_T01	-2.07	A0A096UA70	Uncharacterized protein	Zea mays	1502	1	8028	0.0	GO:0008150
GRMZM5G835039_T01	2.63	B6STP3	Uncharacterized protein	Zea mays	232	1	1224	2.2e-168	GO:0008150
GRMZM5G836683_T01	-4.34	B4FZ18	Methyltransferase	Zea mays	355	1	1877	0.0	GO:0032259
GRMZM5G841723_T01	-2.12	B6TSN8	Uncharacterized protein	Zea mays	60	1	312	2.0e-35	GO:0008150
GRMZM5G845611_T01	-2.93	B4F8L7	Glyceraldehyde-3-phosphate dehydrogenase	Zea mays	449	1	2304	0.0	GO:0005975
GRMZM5G846506_T01	-2.16	A0A096UBW2	Uncharacterized protein	Zea mays	381	1	2038	0.0	GO:0006355
GRMZM5G848268_T01	-2.77	K7U5Q7	Uncharacterized protein	Zea mays	118	1	615	1.5e-79	GO:0008150
GRMZM5G850129_T01	2.80	Q6QP45	Putative growth-regulating factor 1	Zea mays	395	88.6%	1829	0.0	GO:0006355
GRMZM5G850577_T01	-3.54	A0A096UCC4	Uncharacterized protein	Zea mays	64	1	363	0.0	GO:0008150
GRMZM5G852097_T01	-3.62	A0A096UCJ4	Uncharacterized protein	Zea mays	478	1	2528	0.0	GO:0008150
GRMZM5G856011_T01	-2.05	Q84S61	Putative serine/threonine kinase protein	Oryza sativa subsp. japonica	702	66.8%	2362	0.0	GO:0006468
GRMZM5G857005_T01	13.19	K7VU93	Uncharacterized protein	Zea mays	237	1	1241	8.5e-171	GO:0008150
GRMZM5G858456_T01	2.80	B6SRP0	Fucosyltransferase 7	Zea mays	578	97.9%	2995	0.0	GO:0071555
GRMZM5G860761_T01	2.38	A0A096UDK9	Uncharacterized protein	Zea mays	60	1	332	1.9e-38	GO:0008150
GRMZM5G863146_T01	-2.53	C0PAE0	Uncharacterized protein	Zea mays	247	1	1254	1.9e-172	GO:0008150
GRMZM5G866024_T01	-2.57	A0A096UEA5	Uncharacterized protein	Zea mays	111	1	618	3.1e-80	GO:0008150
GRMZM5G867613_T01	-3.40	A0A096UEI6	Uncharacterized protein	Zea mays	108	1	592	2.2e-76	GO:0008150
GRMZM5G867642_T01	-2.28	K7TY13	Uncharacterized protein	Zea mays	118	1	615	1.5e-79	GO:0008150
GRMZM5G868431_T01	-2.17	R7W0G5	Aspartic proteinase nepenthesin-2	Aegilops tauschii	461	56.1%	1291	3.3e-171	GO:0006508
GRMZM5G870100_T01	-3.23	A0A096UEX4	Uncharacterized protein	Zea mays	63	1	304	3.9e-34	GO:0008150
GRMZM5G870571_T01	-2.16	M7ZVY5	Galactoside 2-alpha-L-fucosyltransferase	Triticum urartu	562	0.65	1872	0.0	GO:0042546
GRMZM5G870629_T01	-3.25	B6SL34	ATP-binding cassette sub-family G member 2	Zea mays	708	89.5%	3198	0.0	GO:0008152
GRMZM5G871407_T01	2.09	A0A096T187	Uncharacterized protein	Zea mays	1411	61.8%	755	9.0e-88	GO:0007018
GRMZM5G872392_T01	-2.15	B6T9U6	Bidirectional sugar transporter SWEET	Zea mays	307	75.2%	1169	3.9e-157	GO:0008643
GRMZM5G875516_T01	2.61	A0A096UFS5	Uncharacterized protein	Zea mays	96	1	525	1.4e-66	GO:0008150
GRMZM5G875675_T01	2.76	B7ZZ81	Uncharacterized protein	Zea mays	44	1	242	2.5e-25	GO:0008150
GRMZM5G876638_T01	8.56	B6TUM2	Sex determination protein tasselseed-2	Zea mays	348	99.5%	946	5.9e-125	GO:0055114
GRMZM5G877275_T01	2.06	A0A096UG01	Uncharacterized protein	Zea mays	68	1	361	1.3e-42	GO:0008150
GRMZM5G880361_T01	2.17	K7U6Y1	Uncharacterized protein	Zea mays	921	1	4782	0.0	GO:0008150
GRMZM5G881846_T01	4.66	A0A096UGL2	Uncharacterized protein	Zea mays	84	1	458	8.3e-57	GO:0008150
GRMZM5G885766_T01	-2.86	Q0DAZ2	Os06g0612900 protein	Oryza sativa subsp. japonica	717	74.6%	1903	0.0	GO:0046373
GRMZM5G886185_T01	2.80	A0A096UH62	Xyloglucan endotransglucosylase/hydrolase	Zea mays	301	1	1638	0.0	GO:0071555
GRMZM5G887130_T01	-3.52	C4JA53	Uncharacterized protein	Zea mays	153	1	835	7.7e-112	GO:0008150
GRMZM5G887803_T01	-2.63	K7TKL8	Uncharacterized protein	Zea mays	88	1	474	4.1e-59	GO:0008150
GRMZM5G891967_T01	4.48	A0A096UHU0	Uncharacterized protein	Zea mays	315	1	1595	0.0	GO:0008150
GRMZM5G892035_T01	3.16	B4FF80	Cell number regulator 5	Zea mays	184	1	1027	5.2e-140	GO:0006661
GRMZM5G895383_T01	2.02	Q9FQC3	Glutathione S-transferase GST 16	Zea mays	300	1	1573	0.0	GO:0045454
GRMZM5G897005_T01	-2.08	Q84K89	Receptor kinase LRK10	Avena sativa	639	86.6%	1522	0.0	GO:0006468
GRMZM5G897980_T01	2.00	Q6ZLH2	Lipase-like protein	Oryza sativa subsp. japonica	518	72.7%	1747	0.0	GO:0008150
GRMZM5G899188_T01	-3.36	Q08275	17.0 kDa class II heat shock protein	Zea mays	154	1	783	6.5e-104	GO:0006950
