# Supplementary material for: Growth Stimulatory Effects and Genome-Wide Transcriptional Changes Produced by Protein Hydrolysates in Maize Seedlings
Source: Front Plant Sci. 2017 Mar 30;8:433. doi: 10.3389/fpls.2017.00433 (PMC5371660; doi:10.3389/fpls.2017.00433)
Supplement: Supplementary file 4 [file Table4.XLSX]

## Sheet: Foglio1
Supplemental Table S4. Differentially expressed transcripts identified in Bio vs N comparison. Transcript ID, fold change (FC) value, UniProt Name, description, organism, length, identity, score, e-value and GO term were reported.
Transcript_ID	FC	Name	Description	Organism	Length	Identity	Score	E-value	Go term
AC149818.2_FGT009	-2.51	A5H449	Putative LOB domain-containing family protein	Zea mays	232	1	1224	2.2e-168	GO:0006355
AC187099.5_FGT005	2.59	K7V4Q3	Uncharacterized protein	Zea mays	178	1	925	1.0e-124	GO:0008150
AC187843.3_FGT006	2.02	K7TIU6	Uncharacterized protein	Zea mays	156	1	797	5.6e-106	GO:0008150
AC190756.4_FGT007	-3.26	K7V6H9	Uncharacterized protein	Zea mays	289	1	1503	0.0	GO:0008150
AC194022.3_FGT013	2.08	A0A096PHJ2	Uncharacterized protein	Zea mays	89	1	463	1.9e-57	GO:0008150
AC195914.2_FGT003	-2.07	B8A2W1	Uncharacterized protein	Zea mays	103	1	528	4.3e-62	GO:0008150
AC196412.3_FGT001	-5.29	K7TX83	Uncharacterized protein	Zea mays	520	1	2705	0.0	GO:0006520
AC197054.3_FGT002	-2.78	A0A096PID8	Uncharacterized protein	Zea mays	171	1	869	2.4e-116	GO:0008150
AC199820.4_FGT006	-4.79	A0A060D7S7	MYB-related transcription factor	Zea mays	153	1	822	7.1e-110	GO:0006355
AC200876.4_FGT003	-4.01	A0A096PJ79	Uncharacterized protein	Zea mays	337	1	1781	0.0	GO:0008150
AC203257.2_FGT003	-2.52	A0A096PJI7	Uncharacterized protein	Zea mays	219	1	1173	4.7e-161	GO:0008150
AC203262.3_FGT002	-3.86	A0A096PJI9	Uncharacterized protein	Zea mays	119	1	631	5.8e-82	GO:0008150
AC203909.3_FGT007	-2.35	K7U150	Putative FAD-binding Berberine family protein	Zea mays	544	1	2818	0.0	GO:0055114
AC204300.3_FGT009	3.95	A0A096PJV4	Uncharacterized protein	Zea mays	114	1	598	3.8e-77	GO:0008150
AC204573.3_FGT015	2.14	A0A096PJY5	Uncharacterized protein	Zea mays	577	1	2992	0.0	GO:0008150
AC205251.3_FGT002	-4.28	A0A096PK56	Uncharacterized protein	Zea mays	201	1	1103	5.2e-151	GO:0008150
AC205619.3_FGT003	-2.34	A0A096PKA9	Uncharacterized protein	Zea mays	364	1	1951	0.0	GO:0008150
AC205672.3_FGT001	-2.33	K7U2D0	Uncharacterized protein	Zea mays	278	1	1471	0.0	GO:0008150
AC206265.3_FGT006	-2.09	K7WE19	Uncharacterized protein	Zea mays	182	1	960	8.2e-130	GO:0008150
AC208848.3_FGT005	-2.63	A0A096PL34	Uncharacterized protein	Zea mays	161	1	849	9.6e-114	GO:0008150
AC209718.1_FGT009	-2.61	B6SVU4	Putative pentatricopeptide protein	Triticum aestivum	644	73.6%	2395	0.0	GO:0008150
AC210003.2_FGT015	2.29	B6T3L7	Uncharacterized protein	Zea mays	68	1	338	3.7e-39	GO:0008150
AC210302.3_FGT004	2.61	A0A096PLK3	Uncharacterized protein	Zea mays	228	1	1187	6.4e-163	GO:0008150
AC211478.3_FGT004	2.20	A0A060D2T5	NAC transcription factor	Zea mays	154	1	849	5.7e-114	GO:0006355
AC212755.4_FGT002	2.19	K7UPP9	Uncharacterized protein	Zea mays	220	1	1189	1.9e-163	GO:0008150
AC213857.4_FGT003	-3.15	A0A096PMD5	Uncharacterized protein	Zea mays	110	1	561	1.3e-71	GO:0008150
AC217351.3_FGT010	-2.78	A0A096PMX8	Uncharacterized protein	Zea mays	249	1	1316	0.0	GO:0008150
AC217553.3_FGT001	-2.05	A0A0A9GEN8	RDR3	Arundo donax	504	55.1%	511	4.2e-57	GO:0001172
AC218998.2_FGT001	-3.19	K7UPP0	Putative cytochrome P450 superfamil.	Zea mays	502	1	2588	0.0	GO:0055114
AC226545.2_FGT003	2.70	Q2QRT5	Eukaryotic aspartyl protease family protein	Oryza sativa subsp. japonica	409	51.3%	263	9.8e-22	GO:0006508
AC233864.1_FGT009	-6.49	Q7XTN9	OSJNBa0093O08.8 protein	Oryza sativa subsp. japonica	252	61.2%	340	2.8e-36	GO:0009733
EF517601.1_FGT025	2.04	B4F9W5	Uncharacterized protein	Zea mays	275	1	1469	0.0	GO:0008150
GRMZM2G000453_T01	-4.68	A0A096PPL6	Uncharacterized protein	Zea mays	171	1	933	4.5e-126	GO:0008150
GRMZM2G000686_T01	2.13	B6TQI5	NF-YA1	Zea mays	244	1	1266	2.1e-174	GO:0006355
GRMZM2G001243_T01	2.13	K7VYJ4	2C-type protein phosphatase protein	Zea mays	282	1	1458	0.0	GO:0006470
GRMZM2G001977_T01	-2.05	B6UC04	Gibberellin receptor GID1L2	Zea mays	354	88.3%	1576	0.0	GO:0042221
GRMZM2G002173_T01	-2.51	B6TMK9	Phosphopantothenate--cysteine ligase	Zea mays	332	1	859	1.3e-112	GO:0008152
GRMZM2G003738_T01	-2.54	B6SLA1	Cell-linked locus protein	Zea mays	202	1	1054	9.3e-141	GO:0008150
GRMZM2G003750_T01	-2.44	K7TEI4	Uncharacterized protein	Zea mays	321	1	1661	0.0	GO:0008150
GRMZM2G003796_T01	-3.58	R7WB34	Cytochrome P450 71C1	Aegilops tauschii	526	54.2%	1420	0.0	GO:0055114
GRMZM2G003869_T01	2.15	A0A096PRV9	Uncharacterized protein	Zea mays	637	1	3358	0.0	GO:0008150
GRMZM2G004006_T01	2.06	B4FA02	Uncharacterized protein	Zea mays	245	1	1269	1.0e-174	GO:0008150
GRMZM2G004191_T01	2.51	B6SKW4	Uncharacterized protein	Zea mays	283	1	1466	0.0	GO:0008150
GRMZM2G005293_T01	-2.06	B6U0S4	Patellin-5	Zea mays	427	99.5%	2190	0.0	GO:0006810
GRMZM2G005633_T01	-4.78	C0P451	Endochitinase B	Zea mays	281	1	791	5.6e-103	GO:0006032
GRMZM2G006293_T01	3.12	B6TSG5	'40S ribosomal protein S27a	Zea mays	155	1	812	3.7e-104	GO:0006412
GRMZM2G007012_T01	-3.69	K7TSG5	Glycosyltransferase	Zea mays	516	1	2660	0.0	GO:0008152
GRMZM2G007969_T01	5.00	A0A096PUU2	Uncharacterized protein	Zea mays	102	1	552	5.8e-66	GO:0008150
GRMZM2G008032_T01	2.16	K7VW94	Uncharacterized protein	Zea mays	234	1	902	1.9e-120	GO:0008150
GRMZM2G008108_T01	2.87	A0A096PUW5	Uncharacterized protein	Zea mays	84	1	470	9.9e-55	GO:0008150
GRMZM2G008712_T01	2.39	B6U599	Zinc finger protein 7	Zea mays	178	96.6%	912	1.2e-122	GO:0006355
GRMZM2G009045_T01	-2.46	Q67UA2	Putative phosphate transport protein, mitochondrial	Oryza sativa subsp. japonica	357	84.4%	1547	0.0	GO:0006810
GRMZM2G010044_T01	-3.13	K7UC48	3-isopropylmalate dehydratase large subunit 2	Zea mays	504	99.8%	2622	0.0	GO:0008652
GRMZM2G010149_T01	-6.45	B6T7F1	Ribonuclease P	Zea mays	267	83.4%	821	2.2e-107	GO:0008150
GRMZM2G010356_T01	2.83	B6SYF3	Terpene synthase 7	Zea mays	557	99.3%	2862	0.0	GO:0009058
GRMZM2G010779_T01	-2.44	B6U903	Vacuolar cation/proton exchanger 2	Zea mays	441	99.8%	2223	0.0	GO:0006816
GRMZM2G010861_T01	2.89	B6U8G5	Acyl-CoA binding protein	Zea mays	659	93.8%	737	1.1e-90	GO:0008150
GRMZM2G010936_T01	-3.20	A0A096PWX3	Uncharacterized protein	Zea mays	150	1	812	9.4e-107	GO:0008150
GRMZM2G012183_T01	2.02	B6SU79	Early nodulin 75 protein	Zea mays	300	82.1%	1368	0.0	GO:0008150
GRMZM2G012224_T01	-3.23	A0A096PXP8	Uncharacterized protein	Zea mays	390	1	2016	0.0	GO:0008150
GRMZM2G012397_T01	2.33	B6TR16	Photosystem I reaction center subunit psaK	Zea mays	134	1	667	9.4e-85	GO:0015979
GRMZM2G014150_T01	-4.11	A0A096PYV6	Uncharacterized protein	Zea mays	195	1	1074	8.5e-147	GO:0008150
GRMZM2G015419_T01	2.14	A1XCI5	Lipoxygenase	Zea mays	905	1	584	2.6e-66	GO:0006633
GRMZM2G015603_T01	2.11	Q8S3R0	Os02g0706900 protein	Oryza sativa subsp. japonica	339	79.5%	1368	0.0	GO:0008152
GRMZM2G015793_T01	-2.49	B6SRK8	Uncharacterized protein	Zea mays	489	1	2539	0.0	GO:0008152
GRMZM2G015908_T01	-2.36	B6TXH8	Phosphatase phospho1	Zea mays	276	1	1470	0.0	GO:0016311
GRMZM2G016066_T01	9.52	B6TH55	Photosystem I reaction center subunit IV A	Zea mays	139	1	708	1.7e-90	GO:0015979
GRMZM2G017116_T01	-2.75	B6TR53	Defense-related protein	Zea mays	278	97.8%	478	2.3e-56	GO:0006952
GRMZM2G017759_T01	-2.48	A0A096S071	Uncharacterized protein	Zea mays	63	1	330	4.6e-38	GO:0008150
GRMZM2G018099_T01	2.48	K7TRZ3	Uncharacterized protein	Zea mays	103	1	550	3.6e-70	GO:0008150
GRMZM2G019183_T01	2.74	H6ST21	Trehalose-6-phosphate synthase 10	Oryza sativa subsp. japonica	885	88.7%	3181	0.0	GO:0005992
GRMZM2G019583_T01	2.54	A0A096Q2F9	Hexosyltransferase	Zea mays	363	1	1941	0.0	GO:0008152
GRMZM2G020996_T01	-2.22	B4FA87	IBR domain containing protein	Zea mays	531	1	2800	0.0	GO:0016567
GRMZM2G021369_T01	-2.84	K7U5M6	Putative AP2/EREBP transcription factor superfamily protein	Zea mays	262	74.6%	896	7.8e-118	GO:0006355
GRMZM2G021881_T01	-2.09	C0HJ12	Uncharacterized protein	Zea mays	292	1	1503	0.0	GO:0008150
GRMZM2G022679_T01	-2.35	Q8S0S6	Gibberellin 2-oxidase	Oryza sativa subsp. japonica	327	83.8%	1441	0.0	GO:0045487
GRMZM2G022996_T01	-4.22	B6THI2	Cytochrome P450 CYP96D3	Zea mays	526	99.6%	2740	0.0	GO:0055114
GRMZM2G023683_T01	5.19	A0A096Q4Y3	Uncharacterized protein	Zea mays	211	1	1089	1.8e-148	GO:0008150
GRMZM2G023999_T01	-2.75	C0PGG8	Uncharacterized protein	Zea mays	647	1	3413	0.0	GO:0008150
GRMZM2G024131_T01	-4.34	Q41819	Indole-3-acetate beta-glucosyltransferase	Zea mays	471	1	2441	0.0	GO:0042221
GRMZM2G024144_T01	-2.36	B6TZ93	ATP binding protein	Zea mays	510	94.2%	2524	0.0	GO:0006468
GRMZM2G024196_T01	3.89	Q7XKF4	Probable metal-nicotianamine transporter YSL13	Oryza sativa subsp. japonica	724	82.5%	3123	0.0	GO:0006810
GRMZM2G024350_T01	-2.22	A0A096Q5B8	Uncharacterized protein	Zea mays	445	1	2319	0.0	GO:0008150
GRMZM2G024996_T01	-19.32	P27483	Glycine-rich cell wall structural protein	Arabidopsis thaliana	349	61.1%	895	2.6e-116	GO:0071555
GRMZM2G025387_T01	2.11	B6UF43	Calcium-dependent protein kinase, isoform 2	Zea mays	530	1	2776	0.0	GO:0006468
GRMZM2G025954_T01	2.70	B4FB80	Putative thioredoxin superfamily protein	Zea mays	201	1	1011	3.2e-134	GO:0045454
GRMZM2G026189_T01	-2.85	A0A096Q6J8	Uncharacterized protein	Zea mays	483	1	2519	0.0	GO:0008150
GRMZM2G027835_T01	-2.36	B4F8D4	Dihydrodipicolinate synthase	Zea mays	380	1	1977	0.0	GO:0009089
GRMZM2G028041_T01	2.16	Q41853	Homeobox protein rough sheath 1	Zea mays	351	1	1818	0.0	GO:0006355
GRMZM2G028306_T01	-4.81	Q1EG72	(S)-beta-macrocarpene synthase	Zea mays	548	0.96	2735	0.0	GO:0006952
GRMZM2G030181_T01	-2.38	B6UI32	Uncharacterized protein	Zea mays	250	1	1326	0.0	GO:0008150
GRMZM2G032547_T01	-2.09	K7UHH8	Uncharacterized protein	Zea mays	1030	1	5307	0.0	GO:0019538
GRMZM2G032628_T01	-2.44	O81387	Starch branching enzyme IIb	Zea mays	799	99.9%	4332	0.0	GO:0005978
GRMZM2G033014_T01	3.89	KODG45	NAC28 NAC type transcription factor	Zea mays	315	1	1708	0.0	GO:0006355
GRMZM2G033017_T01	2.09	C0HHG7	Uncharacterized protein	Zea mays	249	1	1241	2.1e-170	GO:0008150
GRMZM2G033236_T01	2.75	K7V3E0	Uncharacterized protein	Zea mays	124	1	646	3.7e-84	GO:0008150
GRMZM2G033656_T01	2.75	A0A060D144	AP2-EREBP transcription factor	Zea mays	242	1	1266	1.6e-174	GO:0006355
GRMZM2G033665_T01	-2.54	C5XUZ2	MLO-like protein	Sorghum bicolor	533	0.89	1319	4.5e-177	GO:0006952
GRMZM2G033952_T01	2.29	B6UF45	Caffeoyl-CoA O-methyltransferase 1	Zea mays	246	1	1269	7.7e-175	GO:0032259
GRMZM2G034283_T01	-2.14	Q8S7X1	Glutaredoxin family protein	Oryza sativa subsp. japonica	322	71.9%	1195	4.7e-161	GO:0045454
GRMZM2G034372_T01	-2.27	Q9AYI6	Putative maize transposon MuDR mudrA-like protein	Oryza sativa subsp. japonica	937	86.6%	3851	0.0	GO:0008150
GRMZM2G034471_T01	2.05	A0A060RLS6	Cytochrome P450	Hordeum vulgare	567	75.2%	2071	0.0	GO:0055114
GRMZM2G034727_T01	2.68	K7TKG8	Uncharacterized protein	Zea mays	129	1	667	3.5e-87	GO:0008150
GRMZM2G034852_T01	3.58	K7U6S5	Uncharacterized protein	Zea mays	274	1	1479	0.0	GO:0008150
GRMZM2G035726_T01	-6.73	A0A096QCS3	Uncharacterized protein	Zea mays	336	1	1789	0.0	GO:0006508
GRMZM2G036980_T01	2.67	B6TDS5	Putative VQ motif family protein	Zea mays	156	1	802	9.7e-107	GO:0008150
GRMZM2G037023_T01	-2.04	B6UC90	Uncharacterized protein	Zea mays	221	1	1127	4.5e-154	GO:0008150
GRMZM2G037146_T01	2.14	Q8W0Q8	Small heat shock-like protein	Sorghum bicolor	294	57.6%	870	7.3e-112	GO:0006950
GRMZM2G037229_T01	5.44	A0A096QDL2	Probable magnesium transporter	Zea mays	208	1	1070	7.7e-146	GO:1903830
GRMZM2G037265_T01	2.97	Q575Z6	Alkaline alpha galactosidase 3	Zea mays	747	95.5%	3935	0.0	GO:0008152
GRMZM2G037461_T01	4.32	K7TWS6	Uncharacterized protein	Zea mays	62	1	319	2.4e-36	GO:0008150
GRMZM2G037615_T01	2.95	A0A096QDT6	Uncharacterized protein	Zea mays	79	1	446	3.7e-60	GO:0008150
GRMZM2G038034_T01	3.73	B4FF00	Uncharacterized protein	Zea mays	109	1	591	2.8e-76	GO:0008150
GRMZM2G038116_T01	3.55	B4FLI0	Uncharacterized protein	Zea mays	204	1	1100	1.6e-150	GO:0008150
GRMZM2G040175_T01	2.97	A0A096QFC7	Uncharacterized protein	Zea mays	221	1	1114	5.1e-152	GO:0008150
GRMZM2G040263_T01	-3.04	C0HEQ5	Putative leucine-rich repeat receptor-like protein kinase family protein	Zea mays	695	1	3508	0.0	GO:0006468
GRMZM2G041991_T01	2.57	A0A060D2L1	C2C2-CO-like transcription factor	Zea mays	496	1	2608	0.0	GO:0006355
GRMZM2G042101_T01	-2.31	B6UF44	BHLH transcription factor	Zea mays	89	88.9%	382	3.2e-45	GO:0006355
GRMZM2G043027_T01	4.78	B6SRC2	Uncharacterized protein	Zea mays	68	1	348	1.5e-40	GO:0008150
GRMZM2G043943_T01	-2.01	A0A096QHT7	Pectinesterase	Zea mays	410	1	2150	0.0	GO:0042545
GRMZM2G043992_T01	2.46	B4FT24	Uncharacterized protein	Zea mays	389	1	2008	0.0	GO:0008150
GRMZM2G045154_T01	2.72	A0A096QIQ2	Uncharacterized protein	Zea mays	625	1	3255	0.0	GO:0008150
GRMZM2G045941_T01	-5.52	A0A096QJ85	Uncharacterized protein	Zea mays	237	1	1266	1.3e-174	GO:0008150
GRMZM2G046430_T01	2.78	A0A096QJJ7	Uncharacterized protein	Zea mays	325	1	1658	0.0	GO:0008150
GRMZM2G046459_T01	3.40	B4FA75	Uncharacterized protein	Zea mays	481	1	2471	0.0	GO:0008150
GRMZM2G046669_T01	3.07	M8AKK4	Gibberellin 3-beta-dioxygenase 1	Triticum urartu	384	0.54	821	1.6e-103	GO:0042221
GRMZM2G047762_T01	-2.32	A0A096QKI7	Uncharacterized protein	Zea mays	341	1	1697	0.0	GO:0071577
GRMZM2G048121_T01	-3.17	B6SZK3	NAD(P)H-dependent oxidoreductase	Zea mays	358	1	1873	0.0	GO:0055114
GRMZM2G050321_T01	-2.69	B6SZU3	Jasmonate O-methyltransferase	Zea mays	382	84.1%	1614	0.0	GO:0042221
GRMZM2G050550_T01	2.36	B6TZ85	Sucrose responsive element binding protein	Zea mays	345	1	1805	0.0	GO:0006355
GRMZM2G051943_T01	-3.48	P29022	Endochitinase A	Zea mays	280	99.3%	1551	0.0	GO:0000272
GRMZM2G052685_T01	2.62	A0A096QNM3	Uncharacterized protein	Zea mays	840	1	4246	0.0	GO:0008150
GRMZM2G052796_T01	6.54	A0A096QNN9	Uncharacterized protein	Zea mays	103	1	524	2.6e-66	GO:0055114
GRMZM2G053338_T01	-2.11	B6U4E2	Indole-3-acetic acid-amido synthetase GH3.8	Zea mays	528	99.6%	2737	0.0	GO:0009850
GRMZM2G054936_T01	-4.45	Q5Z483	Putative inositol polyphosphate 5-phosphatase II	Oryza sativa subsp. japonica	472	61.5%	1597	0.0	GO:0046856
GRMZM2G055052_T01	-2.24	B6UDD7	Immediate-early fungal elicitor protein CMPG1	Zea mays	447	99.1%	2190	0.0	GO:0016567
GRMZM2G055545_T01	-2.88	A0A096QQK0	Uncharacterized protein	Zea mays	576	1	2981	0.0	GO:0006810
GRMZM2G055898_T01	2.60	B4FL66	Coiled-coil domain-containing protein 25	Zea mays	216	1	1108	2.4e-151	GO:0008150
GRMZM2G057116_T01	-2.29	C0P838	Putative WRKY DNA-binding domain superfamily protein	Zea mays	205	1	1106	2.1e-151	GO:0006355
GRMZM2G057930_T01	2.14	B4G0X1	Hexosyltransferase	Zea mays	343	1	1799	0.0	GO:0008152
GRMZM2G058075_T01	-2.32	B6SI58	Uncharacterized protein	Zea mays	78	1	416	4.8e-62	GO:0008150
GRMZM2G058133_T01	-3.57	K7WGZ1	Uncharacterized protein	Zea mays	537	1	2775	0.0	GO:0008150
GRMZM2G059191_T01	2.37	B4FUM2	Ferredoxin--NADP reductase	Zea mays	369	1	1921	0.0	GO:0055114
GRMZM2G059299_T01	-2.32	C0P3V1	Putative D-mannose binding lectin domain related protein	Zea mays	467	1	2466	0.0	GO:0008150
GRMZM2G059397_T01	-3.04	A0A096QTC0	Uncharacterized protein	Zea mays	280	1	1440	0.0	GO:0008150
GRMZM2G060742_T01	-2.55	B6SSI8	Citrate transporter family protein	Zea mays	574	1	2899	0.0	GO:0055085
GRMZM2G062151_T01	2.31	B6TMM6	Cytochrome P450 CYP86A35	Zea mays	534	99.8%	2821	0.0	GO:0055114
GRMZM2G062524_T01	-2.91	A0A096QVL6	Uncharacterized protein	Zea mays	1030	1	5286	0.0	GO:0006468
GRMZM2G062544_T01	2.34	B6TV36	Root cap protein 2	Zea mays	362	99.2%	1905	0.0	GO:0008150
GRMZM2G062974_T01	-2.57	K7UYP8	Basic endochitinase A	Zea mays	357	1	1973	0.0	GO:0016998
GRMZM2G064715_T01	2.31	K7VXV2	Uncharacterized protein	Zea mays	445	1	2305	0.0	GO:0008150
GRMZM2G064875_T01	-2.05	B6U5D8	Actin-depolymerizing factor	Zea mays	123	1	646	9.2e-84	GO:0030042
GRMZM2G065230_T01	-2.70	B7ZXT3	WAT1-related protein	Zea mays	391	1	1986	0.0	GO:0009733
GRMZM2G065284_T01	-2.04	K7TU59	Uncharacterized protein	Zea mays	208	1	1148	1.1e-157	GO:0008150
GRMZM2G065640_T01	2.45	B6SS71	Lipid binding protein	Zea mays	182	89.4%	898	4.2e-120	GO:0008150
GRMZM2G065665_T01	-6.71	Q67UZ1	Putative oligopeptidase	Oryza sativa subsp. japonica	796	85.4%	2177	0.0	GO:0006508
GRMZM2G066024_T01	-2.39	B4FWP0	Fructose-bisphosphate aldolase	Zea mays	355	1	1829	0.0	GO:0006096
GRMZM2G066358_T01	2.82	S6G368	2,4-dihydroxy-1,4-benzoxazin-3-one-glucoside dioxygenase	Secale cereale	374	68.5%	920	1.8e-119	GO:0055114
GRMZM2G066578_T01	-4.67	B6TFH3	CER1	Zea mays	619	99.2%	3294	0.0	GO:0006633
GRMZM2G067361_T01	-5.33	F2D968	Glycosyltransferase	Hordeum vulgare	517	0.72	1902	0.0	GO:0008152
GRMZM2G067702_T01	2.29	K7V8Y4	G2-like transcription factor	Zea mays	219	1	1161	2.6e-159	GO:0006355
GRMZM2G067713_T01	3.39	A0A096QZ16	Uncharacterized protein	Zea mays	851	1	4605	0.0	GO:0008150
GRMZM2G068604_T01	2.06	C0P7S1	BHLH transcription factor	Zea mays	393	1	1991	0.0	GO:0006355
GRMZM2G068714_T01	-3.98	A0A096QZN6	Uncharacterized protein	Zea mays	338	1	1698	0.0	GO:0008150
GRMZM2G069024_T01	2.07	Q5JK35	Beta-glucosidase 5	Oryza sativa subsp. japonica	513	73.3%	1040	7.5e-134	GO:0005975
GRMZM2G069176_T01	-2.35	Q75KE5	C2H2 transcription factor	Oryza sativa subsp. japonica	220	58.9%	649	3.4e-81	GO:0006355
GRMZM2G069511_T01	-3.52	B6SML6	NHL25	Zea mays	304	0.97	1493	0.0	GO:0008150
GRMZM2G070252_T01	2.43	Q10GG7	H1flk, putative, expressed	Oryza sativa subsp. japonica	548	73.4%	1925	0.0	GO:0016310
GRMZM2G070442_T01	-5.77	A0A096R0T8	Uncharacterized protein	Zea mays	411	1	2184	0.0	GO:0008150
GRMZM2G070913_T01	2.81	K7VZR1	Pectinesterase	Zea mays	331	1	1749	0.0	GO:0042545
GRMZM2G070978_T01	-2.28	K7VY79	Putative mitochondrial import inner membrane translocase subunit Tim17 family protein	Zea mays	145	1	747	1.2e-98	GO:0008150
GRMZM2G071343_T01	3.64	O64411	Polyamine oxidase	Zea mays	500	69.6%	1822	0.0	GO:0055114
GRMZM2G072029_T01	-2.15	B4FWV8	Carnitine/acylcarnitine carrier-like protein	Zea mays	335	1	1719	0.0	GO:0006561
GRMZM2G072955_T01	-2.02	M8CTF4	Chloride channel protein	Aegilops tauschii	768	52.3%	603	3.8e-68	GO:0006810
GRMZM2G075056_T01	2.18	A0A096R3Y2	Uncharacterized protein	Zea mays	140	1	723	2.8e-95	GO:0008150
GRMZM2G075150_T01	-2.71	Q7XEN0	Exocyst complex component Sec15	Oryza sativa subsp. japonica	789	73.6%	3021	0.0	GO:0006904
GRMZM2G075286_T01	2.16	A0A096R446	Uncharacterized protein	Zea mays	698	1	3724	0.0	GO:0006468
GRMZM2G075386_T01	4.05	K7V773	Acanthoscurrin-2	Zea mays	100	1	548	5.6e-70	GO:0008150
GRMZM2G075415_T01	-2.36	A0A096R476	Uncharacterized protein	Zea mays	357	1	1902	0.0	GO:0006468
GRMZM2G077479_T01	-13.23	Q650W9	Putative cysteine proteinase	Oryza sativa subsp. japonica	374	60.3%	1150	1.5e-152	GO:0006508
GRMZM2G078013_T01	2.45	W0NT67	NBS-LRR disease resistance protein	Zea mays	1051	99.2%	5251	0.0	GO:0006952
GRMZM2G078469_T01	3.32	B4FVH0	Putative DUF231 domain containing family protein	Zea mays	428	1	2306	0.0	GO:0008150
GRMZM2G079067_T01	2.83	B6U599	Zinc finger protein 7	Zea mays	178	83.7%	754	1.2e-98	GO:0008150
GRMZM2G080183_T01	-3.15	B4FVT4	Peroxidase	Zea mays	331	1	1721	0.0	GO:0006979
GRMZM2G080295_T01	-2.30	B4F8H3	SRS transcription factor	Zea mays	321	0.86	1390	0.0	GO:0006355
GRMZM2G081318_T01	-2.83	K7V103	Uncharacterized protein	Zea mays	68	1	341	1.4e-39	GO:0008150
GRMZM2G081907_T01	8.72	Q6K6B1	CLIP-associating protein-like	Oryza sativa subsp. japonica	1174	62.9%	3605	0.0	GO:0008150
GRMZM2G082222_T01	2.07	A0A0B0PLH5	Polypeptide N-acetylgalactosaminyltransferase 35A	Gossypium arboreum	123	60.2%	258	3.3e-26	GO:0008152
GRMZM2G082504_T01	-7.10	A0A096R8V5	Uncharacterized protein	Zea mays	214	1	1065	8.3e-145	GO:0008150
GRMZM2G083239_T01	-3.73	C0HGB2	MYB transcription factor	Zea mays	298	51.1%	647	2.7e-79	GO:0006355
GRMZM2G083364_T01	2.35	A0A0K1CWJ1	Ribulose bisphosphate carboxylase large chain	Zea mays	200	97.8%	737	2.4e-96	GO:0015977
GRMZM2G084264_T01	-3.45	B8A3G0	AP2-EREBP transcription factor	Zea mays	239	99.6%	1254	1.0e-172	GO:0006355
GRMZM2G084821_T01	-2.11	A0A096RAA7	Uncharacterized protein	Zea mays	79	1	417	9.1e-51	GO:0008150
GRMZM2G085509_T01	-4.19	B6TQU7	Erg28 like protein	Zea mays	147	81.6%	619	2.9e-79	GO:0008150
GRMZM2G089977_T01	2.20	K7VHR3	Uncharacterized protein	Zea mays	330	1	1769	0.0	GO:0008150
GRMZM2G090043_T01	-2.33	A0A096RDP0	Uncharacterized protein	Zea mays	88	1	471	1.1e-58	GO:0008150
GRMZM2G090603_T01	-2.73	M7ZD15	Aspartic proteinase nepenthesin-1	Triticum urartu	350	76.4%	1464	0.0	GO:0006508
GRMZM2G090652_T01	-10.48	K7TRU6	Uncharacterized protein	Zea mays	391	1	2047	0.0	GO:0008152
GRMZM2G090736_T01	-2.83	B4FSW8	Grx_S17-glutaredoxin subgroup II	Zea mays	499	93.6%	2420	0.0	GO:0045454
GRMZM2G091743_T01	2.30	K7TZM4	Uncharacterized protein	Zea mays	50	1	279	9.7e-31	GO:0008150
GRMZM2G091956_T01	2.41	A0A096RET9	Patatin	Zea mays	459	1	2374	0.0	GO:0006629
GRMZM2G092442_T01	2.19	B6TD46	Uncharacterized protein	Zea mays	337	1	1757	0.0	GO:0008150
GRMZM2G092474_T01	-4.27	Q38769	Permatin	Avena sativa	228	0.68	847	2.6e-111	GO:0008150
GRMZM2G092542_T01	-5.01	A5H448	Rootless concerning crown and seminal lateral roots	Zea mays	244	1	1281	1.2e-176	GO:0006355
GRMZM2G092679_T01	2.13	A0A096RFG8	Uncharacterized protein	Zea mays	338	1	1770	0.0	GO:0008150
GRMZM2G092780_T01	2.22	C0P4H8	Phosphate transporter	Zea mays	577	1	2857	0.0	GO:0006817
GRMZM2G092804_T01	3.41	K7V5V5	Loricrin	Zea mays	376	99.7%	2218	0.0	GO:0008150
GRMZM2G093020_T01	-3.06	B6SX92	BZIP transcription factor	Zea mays	87	1	460	5.0e-57	GO:0006355
GRMZM2G093092_T01	-3.22	S5RK83	DIMBOA-Glc O-methyltransferase BX10b	Zea mays	375	0.84	1562	0.0	GO:0032259
GRMZM2G093111_T01	2.00	K7VTW5	Uncharacterized protein	Zea mays	50	1	256	2.8e-27	GO:0008150
GRMZM2G093173_T01	2.12	K7U964	WAT1-related protein	Zea mays	350	1	1785	0.0	GO:0009733
GRMZM2G093276_T01	-2.32	E3WCP2	Zinc transporter	Oryza sativa subsp. japonica	387	79.4%	1449	0.0	GO:0030001
GRMZM2G094360_T01	-4.97	B6UEF6	Uncharacterized protein	Zea mays	75	1	390	0.0	GO:0008150
GRMZM2G094396_T01	2.38	K7VD05	Uncharacterized protein	Zea mays	83	1	421	3.0e-51	GO:0008150
GRMZM2G094418_T01	3.39	Q2RB95	Eukaryotic translation initiation factor 2B family protein	Oryza sativa subsp. japonica	221	60.7%	610	2.4e-75	GO:0006413
GRMZM2G094563_T01	2.06	B6U4B6	Protein GPR107	Zea mays	472	69.6%	2434	0.0	GO:0008150
GRMZM2G095280_T01	-3.34	K7UQW6	Glycosyltransferase	Zea mays	476	1	2538	0.0	GO:0008152
GRMZM2G096153_T01	-2.12	B4FTF8	Glutathione S-transferase	Zea mays	224	1	1165	1.1e-159	GO:0045454
GRMZM2G096663_T01	2.89	B6SSP5	Uncharacterized protein	Zea mays	239	1	1277	3.3e-176	GO:0008150
GRMZM2G096958_T01	5.56	B4FEZ7	Nicotianamine aminotransferase1	Zea mays	434	1	2268	0.0	GO:0006520
GRMZM2G097316_T01	2.19	Q9ZQT2	Root cap protein 1	Zea mays	342	99.7%	1824	0.0	GO:0008150
GRMZM2G097340_T01	3.66	B6UBA8	Transposon protein	Zea mays	341	80.8%	1428	0.0	GO:0008150
GRMZM2G097788_T01	2.24	B6TSX4	MYB-like transcription factor DIVARICATA	Zea mays	90	77.8%	343	3.5e-39	GO:0006355
GRMZM2G097983_T01	2.44	K7VGX0	Uncharacterized protein	Zea mays	281	1	1453	0.0	GO:0008150
GRMZM2G098088_T01	2.75	K7UTZ0	Hexose transporter	Zea mays	1422	0.84	3515	0.0	GO:0006810
GRMZM2G098331_T01	-2.17	B6TBV7	Calcium lipid binding protein-like	Zea mays	539	88.7%	1051	1.4e-137	GO:0008150
GRMZM2G098569_T01	-5.85	K7V8H3	Farnesyl pyrophosphate synthetase	Zea mays	355	94.1%	1765	0.0	GO:0008299
GRMZM2G099678_T01	-3.23	B6T4U2	Vegetative storage protein PNI288	Zea mays	365	99.1%	1192	1.9e-161	GO:0009116
GRMZM2G100391_T01	-2.68	B6SJ74	FIP1	Zea mays	251	99.6%	1333	0.0	GO:0008150
GRMZM2G101958_T01	7.01	B6SGP7	Non-specific lipid-transfer protein	Zea mays	121	1	603	1.2e-77	GO:0006869
GRMZM2G102699_T01	-3.75	B6TEM0	Uncharacterized protein	Zea mays	113	1	642	8.1e-84	GO:0008150
GRMZM2G104204_T01	-3.12	B6SLL1	DNA binding protein	Zea mays	234	0.86	1021	1.7e-137	GO:0006355
GRMZM2G104622_T01	-5.29	B6U4W3	BAP2	Zea mays	189	79.9%	755	2.3e-98	GO:0008150
GRMZM2G104945_T01	-3.20	A0A096RNI2	Uncharacterized protein	Zea mays	133	1	697	1.5e-91	GO:0008150
GRMZM2G105189_T01	-3.44	B6SRX6	Anther-specific proline-rich protein APG	Zea mays	377	1	1930	0.0	GO:0008150
GRMZM2G105935_T01	2.40	A0A096RP37	Uncharacterized protein	Zea mays	323	1	1746	0.0	GO:0008150
GRMZM2G106213_T01	-2.29	Q941P2	Glucose-1-phosphate adenylyltransferase	Zea mays	510	1	2638	0.0	GO:0019252
GRMZM2G106748_T01	2.49	A1XCI7	Lipoxygenase	Zea mays	850	1	4509	0.0	GO:0006633
GRMZM2G107226_T01	2.74	K7TX07	Uncharacterized protein	Zea mays	109	1	556	6.5e-71	GO:0008150
GRMZM2G107239_T01	4.87	Q0IQZ4	Os11g0695900 protein	Oryza sativa subsp. japonica	1105	83.5%	810	2.4e-97	GO:0006886
GRMZM2G108418_T01	-2.91	K7UTY8	Uncharacterized protein	Zea mays	903	1	4642	0.0	GO:0008150
GRMZM2G108487_T01	11.87	B4FA60	Uncharacterized protein	Zea mays	291	1	1510	0.0	GO:0008150
GRMZM2G108509_T01	-2.11	Q0DLI6	Os05g0100500 protein	Oryza sativa subsp. japonica	368	58.1%	602	4.2e-72	GO:0006355
GRMZM2G108527_T01	2.82	A0A096RQX2	Uncharacterized protein	Zea mays	164	1	920	2.1e-124	GO:0008150
GRMZM2G108637_T01	2.95	B4G0V6	Flavin-containing monooxygenase	Zea mays	498	1	2645	0.0	GO:0055114
GRMZM2G108847_T01	-2.01	A3FMA3	Putative serine type endopeptidase inhibitor	Zea mays	78	1	424	7.6e-52	GO:0006979
GRMZM2G108865_T01	-2.11	A0A060CZ34	C2C2-DOF transcription factor	Zea mays	371	1	1956	0.0	GO:0006355
GRMZM2G109842_T01	-3.45	P35082	Profilin-2	Zea mays	131	1	702	4.2e-92	GO:0032956
GRMZM2G110816_T01	2.33	A0A096RSI4	Glycosyltransferase	Zea mays	476	1	2504	0.0	GO:0008152
GRMZM2G110894_T01	-3.68	K7TPT0	Putative IQ calmodulin-binding and BAG domain containing family protein	Zea mays	351	57.8%	811	5.7e-103	GO:0008150
GRMZM2G112244_T01	-4.21	C0HII4	Uncharacterized protein	Zea mays	246	1	1376	0.0	GO:0008150
GRMZM2G112402_T01	2.30	K7W044	Uncharacterized protein	Zea mays	76	1	389	1.3e-46	GO:0008150
GRMZM2G112524_T01	-2.11	B6TR52	Pathogenesis-related protein 1	Zea mays	160	1	492	1.0e-60	GO:0006952
GRMZM2G112951_T01	2.20	B4FDP6	Uncharacterized protein	Zea mays	111	1	589	7.4e-76	GO:0008150
GRMZM2G113340_T01	3.27	B6TQK0	Uncharacterized protein	Zea mays	134	1	678	1.2e-88	GO:0008150
GRMZM2G114184_T01	-3.04	B6SUM6	Hsl1	Zea mays	283	98.9%	1483	0.0	GO:0008152
GRMZM2G114322_T01	-2.41	Q8H274	Expansin-like A3	Oryza sativa subsp. japonica	273	71.9%	1011	1.1e-134	GO:0071555
GRMZM2G114660_T01	-2.05	K7UHQ6	Cys2/His2 zinc-finger transcription factor	Zea mays	339	1	1767	0.0	GO:0006355
GRMZM2G114918_T01	-2.17	M8CD74	Anthranilate N-benzoyltransferase protein 2	Aegilops tauschii	440	69.9%	1599	0.0	GO:0008152
GRMZM2G115422_T01	2.03	B6U4R0	AER	Zea mays	492	85.7%	2155	0.0	GO:0008152
GRMZM2G115960_T01	2.51	A0A060D2B6	BHLH transcription factor	Zea mays	567	0.99	2017	0.0	GO:0006355
GRMZM2G116029_T01	2.09	A0A096RW00	Uncharacterized protein	Zea mays	248	1	1326	0.0	GO:0008150
GRMZM2G116185_T01	2.10	A0A096RW38	Uncharacterized protein	Zea mays	194	1	982	7.3e-133	GO:0008150
GRMZM2G116254_T01	-5.49	A0A096RW59	Uncharacterized protein	Zea mays	140	1	694	9.0e-91	GO:0008150
GRMZM2G116360_T01	3.56	M8ATY8	GDSL esterase/lipase	Aegilops tauschii	351	72.2%	1183	2.0e-157	GO:0008152
GRMZM2G117436_T01	2.26	A0A096RWW9	Uncharacterized protein	Zea mays	92	1	463	2.4e-57	GO:0008150
GRMZM2G117942_T01	-3.25	A0A059Q1C7	Pathogenesis-related protein	Saccharum hybrid cultivar R570	148	88.7%	723	6.9e-95	GO:0042742
GRMZM2G118312_T01	2.36	M8A6V8	Galactoside 2-alpha-L-fucosyltransferase	Triticum urartu	770	55.4%	1329	1.2e-170	GO:0036065
GRMZM2G118587_T01	-3.03	A0A096RXM8	Uncharacterized protein	Zea mays	144	1	786	1.1e-104	GO:0008150
GRMZM2G118702_T01	2.15	K7VGK8	Uncharacterized protein	Zea mays	145	1	780	9.4e-104	GO:0008150
GRMZM2G118809_T01	-3.74	B6U863	Cytochrome P450 CYP81A4	Zea mays	517	68.1%	1779	0.0	GO:0055114
GRMZM2G119322_T01	-4.85	B6SMY0	Uncharacterized protein	Zea mays	96	1	495	4.7e-62	GO:0008150
GRMZM2G121256_T01	-2.47	C4IYA0	Uncharacterized protein	Zea mays	149	1	784	3.8e-104	GO:0008150
GRMZM2G121570_T01	2.15	K4JC54	MYB-type transcription factor	Zea mays	371	1	1968	0.0	GO:0006355
GRMZM2G121621_T01	-2.66	B4F909	Uncharacterized protein	Zea mays	501	1	2696	0.0	GO:0008150
GRMZM2G122327_T01	6.62	B1P758	Ferredoxin-5, chloroplastic Precursor (Ferredoxin V)(Fd V)	Zea mays	138	1	706	9.4e-93	GO:0022900
GRMZM2G122337_T01	2.16	B1P759	Chloroplast ferredoxin 1	Zea mays	150	1	768	8.8e-102	GO:0022900
GRMZM2G122498_T01	-2.43	K7U985	Putative cytochrome P450 superfamily protein	Zea mays	516	1	2642	0.0	GO:0055114
GRMZM2G122577_T01	-2.53	B8A1X9	Uncharacterized protein	Zea mays	227	1	1170	2.4e-160	GO:0008150
GRMZM2G122706_T01	-4.92	K7TRC6	Uncharacterized protein	Zea mays	862	1	4469	0.0	GO:0008150
GRMZM2G122708_T01	-7.72	B6SZA3	Endochitinase A	Zea mays	233	97.9%	1060	4.2e-144	GO:0016998
GRMZM2G122712_T01	-2.96	Q6AU97	Putative proton-dependent oligopeptide transporter (POT)	Oryza sativa subsp. japonica	500	80.9%	1272	7.1e-170	GO:0006810
GRMZM2G123480_T01	2.10	A0A096S0L0	Uncharacterized protein	Zea mays	81	1	432	5.6e-53	GO:0008150
GRMZM2G123585_T01	-2.45	B6ST70	Uncharacterized protein	Zea mays	604	1	3124	0.0	GO:0008150
GRMZM2G123838_T01	2.84	A0A096S0U8	Uncharacterized protein	Zea mays	203	1	1112	3.1e-152	GO:0008150
GRMZM2G124276_T01	-2.05	K7W4Y6	Protein SUR2	Zea mays	264	1	1402	0.0	GO:0006633
GRMZM2G124921_T01	2.51	A0A096S1P0	Patatin	Zea mays	407	1	2110	0.0	GO:0006629
GRMZM2G125162_T01	-3.29	K7TUA2	TRAF transcription factor	Zea mays	345	68.2%	1133	4.8e-150	GO:0006355
GRMZM2G125314_T01	2.11	B6SUK0	LOL3	Zea mays	356	1	1909	0.0	GO:0008150
GRMZM2G125747_T01	2.20	K7VRR2	Uncharacterized protein	Zea mays	60	1	319	1.7e-36	GO:0008150
GRMZM2G125850_T01	2.43	A0A096S2D0	Uncharacterized protein	Zea mays	114	1	630	6.5e-82	GO:0008150
GRMZM2G126083_T01	-2.62	A0A077RVV6	Pectate lyase	Triticum aestivum	692	0.8	1347	6.4e-179	GO:0045490
GRMZM2G126541_T01	-3.52	K7TYC6	Carboxypeptidase	Zea mays	521	1	2656	0.0	GO:0006508
GRMZM2G127072_T01	2.06	B6UAK6	Expansin-like 3	Zea mays	274	82.3%	573	5.3e-70	GO:0071555
GRMZM2G127087_T01	-4.63	K7UEA3	Putative sesquiterpene cyclaseTerpene synthase 11	Zea mays	565	1	2937	0.0	GO:0009058
GRMZM2G127328_T01	-2.22	B6SVD8	LHT1	Zea mays	472	1	2483	0.0	GO:0008150
GRMZM2G127754_T01	4.02	Q5N724	Putative ceramide glucosyltransferase	Oryza sativa subsp. japonica	515	91.5%	423	5.9e-47	GO:0006679
GRMZM2G129209_T01	2.61	B6STM5	Omega-3 fatty acid desaturase	Zea mays	408	98.5%	2190	0.0	GO:0006629
GRMZM2G130454_T01	2.07	B6UDW9	Lipid transfer protein	Zea mays	182	79.6%	399	1.3e-44	GO:0006810
GRMZM2G130640_T01	3.23	A0A096S5F8	Uncharacterized protein	Zea mays	98	1	485	1.7e-60	GO:0008150
GRMZM2G132591_T01	2.34	Q8S5J1	Os10g0174800	Oryza sativa subsp. japonica	706	69.5%	1139	1.7e-146	GO:0006468
GRMZM2G133870_T01	2.27	A0A096S7L9	Uncharacterized protein	Zea mays	139	1	727	8.2e-96	GO:0008150
GRMZM2G134194_T01	-5.25	A0A096S7V4	Uncharacterized protein	Zea mays	140	1	694	7.4e-91	GO:0008150
GRMZM2G134878_T01	2.67	A0A096S8E6	Uncharacterized protein	Zea mays	106	1	554	1.1e-70	GO:0008150
GRMZM2G135085_T01	-2.59	K7UYR5	3-hydroxy-3-methylglutaryl coenzyme A reductase	Zea mays	540	1	2745	0.0	GO:0008299
GRMZM2G136100_T01	2.52	C4IZS3	Uncharacterized protein	Zea mays	160	1	807	2.2e-107	GO:0008150
GRMZM2G136353_T01	-2.28	Q8GVW0	Os08g0376300 protein	Oryza sativa subsp. japonica	977	72.6%	3528	0.0	GO:0006468
GRMZM2G136567_T01	3.43	K7VFP2	WAT1-related protein	Zea mays	409	85.9%	1962	0.0	GO:0009733
GRMZM2G136977_T01	-2.76	A0A096S9R6	Uncharacterized protein	Zea mays	66	1	340	1.7e-39	GO:0008150
GRMZM2G137374_T01	4.05	A0A096S9W8	Uncharacterized protein	Zea mays	290	1	1485	0.0	GO:0008150
GRMZM2G137421_T01	-2.12	B6TSV4	Peptide transporter PTR2	Zea mays	592	86.9%	2609	0.0	GO:0006810
GRMZM2G137518_T01	2.49	K7UC03	Putative NAC domain transcription factor superfamily protein	Zea mays	376	72.6%	1354	0.0	GO:0006355
GRMZM2G137541_T01	2.08	A0A060CZB6	BHLH transcription factor	Zea mays	453	1	2295	0.0	GO:0006355
GRMZM2G139458_T01	-2.40	A0A096SBA1	Uncharacterized protein	Zea mays	70	1	364	5.1e-43	GO:0008150
GRMZM2G140932_T01	-2.59	A0A096SC71	Uncharacterized protein	Zea mays	210	1	1085	5.7e-148	GO:0008150
GRMZM2G141219_T01	2.73	B4FR94	AP2-EREBP transcription factor	Zea mays	416	1	2186	0.0	GO:0006355
GRMZM2G142214_T01	2.45	Q8H041	Signal peptidase I	Oryza sativa subsp. japonica	648	67.9%	1730	0.0	GO:0006465
GRMZM2G142357_T01	2.35	C0PGT3	Uncharacterized protein	Zea mays	413	1	2159	0.0	GO:0008150
GRMZM2G142507_T01	-2.10	C0HEE8	Uncharacterized protein	Zea mays	364	1	1893	0.0	GO:0008150
GRMZM2G143204_T01	-2.05	B3GAW5	WRKY23 transcription factor	Triticum aestivum	220	78.2%	846	1.4e-109	GO:0006355
GRMZM2G143274_T01	2.94	K7UUG4	Putative MYB DNA-binding domain superfamily protein	Zea mays	268	1	1420	0.0	GO:0006355
GRMZM2G143599_T01	2.82	B6TBL6	Mps one binder kinase activator-like 1A	Zea mays	216	98.6%	1151	7.9e-158	GO:0016310
GRMZM2G143759_T01	2.20	K7U8T9	Uncharacterized protein	Zea mays	285	1	1519	0.0	GO:0008150
GRMZM2G145226_T01	-2.35	B6TLS0	Ubiquitin carboxyl-terminal hydrolase	Zea mays	229	1	1184	2.1e-162	GO:0006508
GRMZM2G145392_T01	2.18	B4FDD2	Uncharacterized protein	Zea mays	220	1	1191	8.9e-164	GO:0008150
GRMZM2G145654_T01	-2.15	B6SJH5	Uncharacterized protein	Zea mays	194	1	984	3.6e-133	GO:0008150
GRMZM2G145909_T01	2.74	K7UE56	Putative HLH DNA-binding domain superfamily protein isoform 1	Zea mays	200	1	978	4.8e-132	GO:0006355
GRMZM2G146502_T01	2.19	K7U3F4	Root cap protein 2	Zea mays	352	1	1883	0.0	GO:0008150
GRMZM2G146688_T01	-2.14	R7W9B9	AP2-like ethylene-responsive transcription factor ANT	Aegilops tauschii	557	70.2%	1202	6.6e-158	GO:0006355
GRMZM2G146981_T01	2.95	Q5VPS3	Ribosomal protein-like	Oryza sativa subsp. japonica	436	53.6%	312	2.5e-31	GO:0006412
GRMZM2G147589_T01	-2.44	A0A096SGF3	Uncharacterized protein	Zea mays	234	1	1208	6.7e-166	GO:0008150
GRMZM2G148194_T01	-2.11	Q8H3I4	Peroxisomal (S)-2-hydroxy-acid oxidase GLO4	Oryza sativa subsp. japonica	366	82.7%	342	2.9e-36	GO:0055114
GRMZM2G148237_T01	-2.27	A0A096SGY4	Uncharacterized protein	Zea mays	222	1	1167	4.8e-160	GO:0008150
GRMZM2G148485_T01	-4.14	B6SGG2	Beta-expansin 2	Zea mays	303	87.3%	1094	6.7e-147	GO:0019953
GRMZM2G148925_T01	-2.33	B6UGN8	Cysteine proteinase inhibitor	Zea mays	129	1	677	1.3e-88	GO:0010466
GRMZM2G149428_T01	6.51	Q41746	chlorophyll a/b-binding apoprotein CP26 precursor	Zea mays	284	1	1470	0.0	GO:0009765
GRMZM2G149556_T01	4.12	A0A096SHT2	Seed specific protein Bn15D1B	Zea mays	120	1	495	9.8e-61	GO:0008150
GRMZM2G150468_T01	-2.09	Q0J9C7	Os04g0660900 protein	Oryza sativa subsp. japonica	631	65.8%	2081	0.0	GO:0006810
GRMZM2G150729_T01	-2.03	Q10N77	Helix-loop-helix DNA-binding domain containing protein	Oryza sativa subsp. japonica	415	56.5%	477	7.4e-53	GO:0006366
GRMZM2G152016_T01	2.15	K7TE51	Uncharacterized protein	Zea mays	212	1	1194	1.7e-164	GO:0008150
GRMZM2G152555_T01	2.28	W9R1V3	Oligopeptide transporter 1	Morus notabilis	749	73.1%	2927	0.0	GO:0055085
GRMZM2G153404_T01	-5.18	A0A096SKJ9	Uncharacterized protein	Zea mays	166	1	825	6.6e-110	GO:0008150
GRMZM2G154389_T01	-3.01	K7UL01	Uncharacterized protein	Zea mays	102	1	522	5.8e-66	GO:0008150
GRMZM2G154870_T01	-4.37	B6U863	Cytochrome P450 CYP81A4	Zea mays	517	68.1%	1766	0.0	GO:0055114
GRMZM2G155816_T01	-4.07	Q6K539	Os02g0252200 protein	Oryza sativa subsp. japonica	359	88.7%	724	5.4e-92	GO:0006355
GRMZM2G156105_T01	4.66	B6UF27	Integrin beta-1-binding protein 2	Zea mays	225	94.4%	511	8.2e-63	GO:0007229
GRMZM2G156599_T01	2.25	Q9AY27	Iron-phytosiderophore transporter yellow stripe 1	Zea mays	682	99.4%	3544	0.0	GO:0006810
GRMZM2G156977_T01	3.02	B6TDG6	NAC domain-containing protein 21/22	Zea mays	317	1	1703	0.0	GO:0006355
GRMZM2G157027_T01	-2.10	B4FFA5	Purple acid phosphatase	Zea mays	611	1	3314	0.0	GO:0016311
GRMZM2G157241_T01	-3.19	K7UPS9	Uncharacterized protein	Zea mays	201	1	1069	7.7e-146	GO:0008150
GRMZM2G157313_T01	-3.18	K7U275	Putative subtilase family protein	Zea mays	835	1	4295	0.0	GO:0006508
GRMZM2G157722_T01	-2.01	B4FRB4	BZIP transcription factor	Zea mays	356	1	1808	0.0	GO:0006355
GRMZM2G158232_T01	-2.22	B4G197	16.9 kDa class I heat shock protein 1	Zea mays	152	1	779	2.2e-103	GO:0006950
GRMZM2G158429_T01	-2.15	B4FKS9	Uncharacterized protein	Zea mays	284	1	1491	0.0	GO:0008150
GRMZM2G159287_T01	4.48	A0A096SPE5	Uncharacterized protein	Zea mays	171	1	922	1.7e-124	GO:0008150
GRMZM2G159481_T01	2.36	A0A096SPI8	Uncharacterized protein	Zea mays	140	1	733	7.5e-97	GO:0008150
GRMZM2G159660_T01	-2.27	B6TCS7	Alkaline phosphatase D	Zea mays	446	99.6%	2321	0.0	GO:0016311
GRMZM2G160730_T01	2.88	K7WAQ4	Glossy15	Zea mays	249	1	1311	0.0	GO:0006355
GRMZM2G161521_T01	-2.33	K7TSG8	Uncharacterized protein	Zea mays	99	1	514	7.7e-65	GO:0008150
GRMZM2G161666_T01	-3.01	Q655V4	MADS-box transcription factor 30	Oryza sativa subsp. japonica	221	52.7%	401	4.1e-44	GO:0006355
GRMZM2G162127_T01	-2.93	B6SK20	Uncharacterized protein	Zea mays	100	1	526	1.5e-66	GO:0008150
GRMZM2G162177_T01	-2.06	B4FAS8	Uncharacterized protein	Zea mays	481	1	2534	0.0	GO:0008150
GRMZM2G162527_T01	2.19	B6TTG8	Retinol dehydrogenase 11	Zea mays	320	99.1%	1595	0.0	GO:0008150
GRMZM2G162529_T01	9.62	B4FQ59	Phosphoribulokinase	Zea mays	405	1	2110	0.0	GO:0005975
GRMZM2G163008_T01	-4.86	Q69UX2	Acid phosphatase-like	Oryza sativa subsp. japonica	273	63.1%	818	1.4e-105	GO:0006633
GRMZM2G163043_T01	-2.82	A0A096SRS5	Uncharacterized protein	Zea mays	542	1	2829	0.0	GO:0008150
GRMZM2G163544_T01	2.27	Q0DA21	Beta-glucosidase 25	Oryza sativa subsp. japonica	501	89.7%	2044	0.0	GO:0005975
GRMZM2G163740_T01	2.05	K7U7R8	Uncharacterized protein	Zea mays	548	1	2862	0.0	GO:0008150
GRMZM2G164090_T01	-3.34	B6TLZ8	Gibberellin-regulated protein 2	Zea mays	94	1	526	8.2e-67	GO:0042221
GRMZM2G164967_T01	2.90	B6UEM5	Carotenoid cleavage dioxygenase	Zea mays	549	98.9%	2867	0.0	GO:0055114
GRMZM2G165325_T01	2.20	K7TYP9	Uncharacterized protein	Zea mays	220	1	1136	1.8e-155	GO:0008150
GRMZM2G165963_T01	2.13	B6SJI4	Uncharacterized protein	Zea mays	131	1	694	3.2e-91	GO:0008150
GRMZM2G168097_T01	-2.53	A0A096SUX9	Uncharacterized protein	Zea mays	91	1	492	7.9e-62	GO:0008150
GRMZM2G168439_T01	-3.14	B4F9E1	Aquaporin TIP1-2	Zea mays	254	1	1278	7.3e-176	GO:0006810
GRMZM2G168441_T01	-2.97	B6TPW5	Uncharacterized protein	Zea mays	417	1	2186	0.0	GO:0008150
GRMZM2G168447_T01	-2.10	M8B2N3	Pathogenesis-related protein 1A	Triticum urartu	183	64.9%	634	3.2e-80	GO:0006952
GRMZM2G169953_T01	-2.46	A0A096SW90	Uncharacterized protein	Zea mays	176	1	900	5.6e-121	GO:0008150
GRMZM2G170602_T01	-2.10	M8CU92	Formate dehydrogenase 2, mitochondrial	Aegilops tauschii	377	83.1%	1692	0.0	GO:0055114
GRMZM2G170734_T01	-4.55	W6EIP8	Chlorophyllase	Triticum aestivum	319	73.4%	1224	1.5e-165	GO:0015996
GRMZM2G171296_T01	2.93	A0A096SX20	Uncharacterized protein	Zea mays	91	1	457	1.9e-56	GO:0008150
GRMZM2G171383_T01	-2.08	B6UGS8	Anthranilate synthase component II	Zea mays	284	1	1470	0.0	GO:0008152
GRMZM2G173669_T01	3.38	B4FTL9	Sugar transporter SWEET	Zea mays	302	1	1521	0.0	GO:0008643
GRMZM2G173729_T01	2.16	M8C1B7	Rop guanine nucleotide exchange factor 1	Aegilops tauschii	662	80.2%	2046	0.0	GO:0043547
GRMZM2G173732_T01	-3.01	A2Z6Z0	Protein BIG GRAIN 1-like	Oryza sativa subsp. indica	337	0.58	689	1.4e-84	GO:0009734
GRMZM2G174883_T01	4.73	Q946V2	legumin1	Zea mays	483	1	2521	0.0	GO:0008150
GRMZM2G175562_T01	2.52	B6T3B2	Oxygen-evolving enhancer protein 1	Zea mays	230	1	1193	2.8e-162	GO:0042549
GRMZM2G175856_T01	-2.43	B6SZR2	Dehydration-responsive element-binding protein 1J	Zea mays	267	99.1%	1198	6.9e-164	GO:0006355
GRMZM2G175860_T01	2.37	B6SZU1	DnaJ protein	Zea mays	186	69.6%	965	2.3e-128	GO:0006457
GRMZM2G176235_T01	-3.11	B8A1B3	Uncharacterized protein	Zea mays	317	1	1656	0.0	GO:0008150
GRMZM2G176433_T01	2.00	A0A059Q108	Acetylglucosaminyltransferase family protein	Saccharum hybrid cultivar R570	129	0.8	516	2.9e-64	GO:0008152
GRMZM2G176595_T01	-2.18	Q94KS8	Beta-expansin 1a	Zea mays	276	1	1487	0.0	GO:0019953
GRMZM2G177461_T01	-2.58	Q9FPK7	Inositol-3-phosphate synthase	Zea mays	510	86.1%	2310	0.0	GO:0006021
GRMZM2G179366_T01	2.43	B6TIV7	GAGA-binding protein	Zea mays	350	1	1949	0.0	GO:0008150
GRMZM2G179528_T01	-3.66	M7ZEU1	Serine carboxypeptidase-like 18	Triticum urartu	472	71.5%	1830	0.0	GO:0006508
GRMZM2G179720_T01	2.12	K7UUQ2	Uncharacterized protein	Zea mays	193	1	1031	2.1e-140	GO:0008150
GRMZM2G179792_T01	-2.54	A0A096T2N3	Phospholipase D	Zea mays	857	1	4550	0.0	GO:0016042
GRMZM2G180568_T01	2.26	A0A060CZ25	TCP transcription factor	Zea mays	323	0.84	1670	0.0	GO:0006355
GRMZM2G181111_T01	-2.19	A0A096T3I5	Uncharacterized protein	Zea mays	237	1	1237	2.9e-170	GO:0008150
GRMZM2G181293_T01	2.05	A0A096T3N7	Uncharacterized protein	Zea mays	102	1	528	8.7e-67	GO:0008150
GRMZM2G300125_T01	-2.31	K7VZZ4	2C-type protein phosphatase protein	Zea mays	394	1	2009	0.0	GO:0006470
GRMZM2G300424_T01	3.25	B4FB69	Uncharacterized protein	Zea mays	194	1	964	3.4e-130	GO:0008150
GRMZM2G301909_T01	2.15	K7WAS9	Uncharacterized protein	Zea mays	355	1	1891	0.0	GO:0008150
GRMZM2G306143_T01	3.45	Q9FVC7	Subtilase	Oryza sativa	736	72.7%	2659	0.0	GO:0006508
GRMZM2G306732_T01	3.57	B6TSK5	fructose-1,6-bisphosphatase	Zea mays	413	99.3%	2069	0.0	GO:0005975
GRMZM2G306735_T01	-3.47	A0A096T553	Uncharacterized protein	Zea mays	63	1	334	1.4e-38	GO:0008150
GRMZM2G308597_T01	-5.82	A0A059Q1E3	EF-hand-like domain	Saccharum hybrid cultivar R570	178	93.8%	451	3.2e-54	GO:0008150
GRMZM2G308615_T01	-2.32	A0A096T5F5	2C-type protein phosphatase protein	Zea mays	358	1	1830	0.0	GO:0006470
GRMZM2G308907_T01	2.32	A0A059Q6R9	Ribulose bisphosphate carboxylase large subunit	Zea mays	476	99.6%	1403	0.0	GO:0015977
GRMZM2G310652_T01	-2.36	K7UDM5	Uncharacterized protein	Zea mays	351	1	1878	0.0	GO:0008150
GRMZM2G315509_T01	-3.76	K7TWX2	Uncharacterized protein	Zea mays	285	1	1439	0.0	GO:0008150
GRMZM2G316781_T01	3.39	A0A096T6Y1	Uncharacterized protein	Zea mays	155	1	803	5.3e-107	GO:0008150
GRMZM2G318057_T01	2.35	K7UDS8	Uncharacterized protein	Zea mays	83	1	484	2.9e-66	GO:0008150
GRMZM2G318220_T01	-3.97	A0A096T750	Uncharacterized protein	Zea mays	192	1	997	3.4e-135	GO:0008150
GRMZM2G318843_T01	2.76	Q7Y169	Calmodulin-binding family protein, putative, expressed	Oryza sativa subsp. japonica	577	62.6%	1782	0.0	GO:0008150
GRMZM2G320287_T01	-12.43	A0A059Q065	Zinc finger protein	Saccharum hybrid cultivar R570	444	86.6%	2067	0.0	GO:0008150
GRMZM2G322819_T01	-2.12	M8CBY1	Prolyl endopeptidase	Aegilops tauschii	727	72.2%	2945	0.0	GO:0006508
GRMZM2G323082_T01	2.17	A0A096T818	Uncharacterized protein	Zea mays	185	1	950	2.3e-128	GO:0010468
GRMZM2G329776_T01	-4.09	A0A096T992	Uncharacterized protein	Zea mays	389	1	2043	0.0	GO:0008150
GRMZM2G330012_T01	3.64	A0A0B4J3E8	Uncharacterized protein	Zea mays	130	1	658	8.7e-86	GO:0009733
GRMZM2G330731_T01	2.04	K7V9W5	Uncharacterized protein	Zea mays	495	1	2572	0.0	GO:0008150
GRMZM2G333029_T01	2.96	K7UIK3	Uncharacterized protein	Zea mays	154	1	779	2.2e-103	GO:0008150
GRMZM2G334165_T01	-2.14	A0A061E8S1	Cysteine-rich receptor-like protein kinase 10	Theobroma cacao	404	59.7%	1211	1.5e-160	GO:0006468
GRMZM2G335218_T01	-2.80	K7V706	Ammonium transporter	Zea mays	488	100	2627	0.0	GO:0015696
GRMZM2G335685_T01	-7.34	B6UHK2	Uncharacterized protein	Zea mays	114	1	604	5.1e-78	GO:0008150
GRMZM2G338376_T01	-5.93	Q67WC0	Receptor protein kinase PERK1-like	Oryza sativa subsp. japonica	392	78.7%	1660	0.0	GO:0006468
GRMZM2G341058_T01	2.50	K7UUB3	Plasma membrane ATPase	Zea mays	950	1	4822	0.0	GO:0006754
GRMZM2G343769_T01	-2.18	A0A0G3BHR6	Cyclin-dependent kinase inhibitor	Triticum aestivum	229	51.1%	468	1.6e-53	GO:0016310
GRMZM2G345189_T01	-3.15	A0A096TBQ0	Uncharacterized protein	Zea mays	235	1	1241	8.7E-171	GO:0008150
GRMZM2G347457_T01	-3.47	B6TSV4	Peptide transporter PTR2	Zea mays	592	89.6%	707	7.7e-87	GO:0006810
GRMZM2G348726_T01	-2.73	B4FJ28	Signal recognition particle 9 kDa protein	Zea mays	103	0.94	254	5.2e-24	GO:0006614
GRMZM2G350857_T01	2.16	B6TPS2	Brix domain-containing protein 2	Zea mays	322	83.3%	223	4.3e-18	GO:0008150
GRMZM2G353266_T01	7.34	K7UNW7	embryonic protein DC-8	Zea mays	138	1	685	1.4e-89	GO:0008150
GRMZM2G354909_T01	-3.37	C4J662	Carbonyl reductase 3	Zea mays	311	73.2%	1101	4.7e-145	GO:0055114
GRMZM2G355229_T01	-6.68	B6TNQ8	U3 small nucleolar RNA-associated protein 11	Zea mays	218	75.2%	495	3.8e-59	GO:0006364
GRMZM2G356256_T01	2.90	A0A096TDM0	Uncharacterized protein	Zea mays	118	1	607	2.3e-78	GO:0008150
GRMZM2G356556_T01	-2.04	Q7X9P9	C2H2-type zinc finger protein ZFP36	Oryza sativa subsp. japonica	220	54.8%	556	3.0e-71	GO:0006355
GRMZM2G357688_T01	-4.42	B6T6A7	Uncharacterized protein	Zea mays	177	1	949	2.2e-128	GO:0008150
GRMZM2G358009_T01	26.94	B6SPU1	Thioredoxin M-type	Zea mays	167	1	502	3,.3e-62	GO:0006662
GRMZM2G358153_T01	-2.19	B4FBN8	Chitinase 1	Zea mays	286	1	1502	0.0	GO:0005975
GRMZM2G361388_T01	-4.70	A0A096TEI9	Uncharacterized protein	Zea mays	205	1	1068	1.5e-145	GO:0008150
GRMZM2G368591_T01	-3.26	K7V647	WAT1-related protein	Zea mays	373	1	1867	0.0	GO:0009733
GRMZM2G368838_T01	3.03	B6SSN6	Ap2/EREBP transcription factor	Zea mays	212	1	1118	6.1e-153	GO:0006355
GRMZM2G371795_T01	-2.48	B6TJN8	Threonine endopeptidase	Zea mays	197	0.97	965	3.6e-130	GO:0006508
GRMZM2G373607_T01	18.93	A0A096TGL9	Carboxypeptidase	Zea mays	458	1	2461	0.0	GO:0006508
GRMZM2G374971_T01	-3.07	P33679	Zeamatin	Zea mays	227	1	1252	8.3e-173	GO:0006952
GRMZM2G376619_T01	2.40	A0A096UCW6	Carboxylic ester hydrolase	Zea mays	401	95.1%	508	1.8e-57	GO:0008152
GRMZM2G376708_T01	2.25	A0A096TH55	Uncharacterized protein	Zea mays	730	1	3904	0.0	GO:0008150
GRMZM2G377663_T01	2.70	A0A096THE0	Uncharacterized protein	Zea mays	243	1	1258	3.3e-173	GO:0008150
GRMZM2G378442_T01	-2.11	A0A096THH3	Uncharacterized protein	Zea mays	249	1	1277	7.1e-176	GO:0008150
GRMZM2G380414_T01	6.72	K7UQM2	Ultraviolet-B-repressible protein	Zea mays	122	1	585	6.6e-75	GO:0015979
GRMZM2G381748_T01	-4.70	A0A096TI54	Uncharacterized protein	Zea mays	286	1	1467	0.0	GO:0008150
GRMZM2G383210_T01	-2.01	K7U8M4	Putative jumonji-like transcription factor family protein	Zea mays	1148	88.7%	6116	0.0	GO:0006355
GRMZM2G384661_T01	2.71	K7WBE5	Uncharacterized protein	Zea mays	188	1	1258	4.2e-173	GO:0030001
GRMZM2G390512_T01	-3.88	A0A096TJI4	Uncharacterized protein	Zea mays	152	1	822	6.4e-110	GO:0008150
GRMZM2G393433_T01	4.18	B6TZM7	CUC2	Zea mays	357	1	1915	0.0	GO:0006355
GRMZM2G397675_T01	-2.54	A0A096TKJ4	Uncharacterized protein	Zea mays	290	1	1511	0.0	GO:0008150
GRMZM2G400109_T01	-2.89	K7TT40	Putative RING zinc finger domain superfamily protein	Zea mays	188	1	1008	5.4e-137	GO:0006355
GRMZM2G401331_T01	-3.08	A0A096TL94	Uncharacterized protein	Zea mays	236	1	1204	4.0e-165	GO:0008150
GRMZM2G401606_T01	-2.19	A0A096TLB2	Serine/threonine-protein kinase	Zea mays	861	1	4507	0.0	GO:0006468
GRMZM2G404676_T01	2.11	A0A096TLS6	Peroxidase	Zea mays	337	1	1732	0.0	GO:0006979
GRMZM2G409753_T01	2.79	K7UFV2	Uncharacterized protein	Zea mays	110	1	577	4.6e-74	GO:0008150
GRMZM2G410963_T01	2.00	N1QYC9	Tyrosine-sulfated glycopeptide receptor 1	Aegilops tauschii	699	62.8%	2172	0.0	GO:0008150
GRMZM2G410975_T01	-2.24	A0A096TMZ0	Uncharacterized protein	Zea mays	325	1	1614	0.0	GO:0008150
GRMZM2G411288_T01	2.21	C7J265	Os05g0516400 protein	Oryza sativa subsp. japonica	868	0.6	1371	3.4e-177	GO:0006468
GRMZM2G411746_T01	-7.21	K7UKC4	Uncharacterized protein	Zea mays	137	1	709	3.2e-93	GO:0008150
GRMZM2G413263_T01	-2.86	A0A096TNE2	Uncharacterized protein	Zea mays	88	1	482	2.9e-60	GO:0008150
GRMZM2G413422_T01	2.61	B8A375	Uncharacterized protein	Zea mays	274	1	1432	0.0	GO:0008150
GRMZM2G413796_T01	3.10	K7TRE0	Uncharacterized protein	Zea mays	404	1	2156	0.0	GO:0006508
GRMZM2G417217_T01	2.01	A0A096TPA5	Uncharacterized protein	Zea mays	56	1	324	2.3e-37	GO:0008150
GRMZM2G418289_T01	3.82	Q8LN36	Protein kinase domain containing protein, expressed	Oryza sativa subsp. japonica	517	66.6%	1776	0.0	GO:0006468
GRMZM2G418343_T01	-3.43	C4J7P4	Uncharacterized protein	Zea mays	115	1	598	4.4e-77	GO:0008150
GRMZM2G419239_T01	-2.39	K7UPS5	Putative MYB DNA-binding domain superfamily protein	Zea mays	260	1	1408	0.0	GO:0006355
GRMZM2G419455_T01	3.12	A0A096TPP5	Uncharacterized protein	Zea mays	100	1	527	8.5e-67	GO:0008150
GRMZM2G419675_T01	-5.31	B6TRF5	Win1	Zea mays	152	76.5%	616	1.1e-78	GO:0042742
GRMZM2G420812_T01	-2.49	B6T2P5	SAUR31-auxin-responsive SAUR family member	Zea mays	101	1	511	2.6e-64	GO:0009733
GRMZM2G421256_T01	-3.38	C0HI52	MYB-related transcription factor	Zea mays	344	1	1800	0.0	GO:0006355
GRMZM2G422045_T01	-2.59	M8B4I1	Type I inositol-1,4,5-trisphosphate 5-phosphatase 12	Aegilops tauschii	953	87.7%	4484	0.0	GO:0046856
GRMZM2G422147_T01	-2.47	A0A096TQ65	Uncharacterized protein	Zea mays	57	1	308	6.3e-35	GO:0008150
GRMZM2G424519_T01	-3.32	Q6EUF7	Disease resistance protein Cf-2.1-like	Oryza sativa subsp. japonica	719	79.3%	1242	9.2e-163	GO:0006468
GRMZM2G425236_T01	-2.34	B6U3R0	ZF-HD protein dimerisation region containing protein	Zea mays	242	99.2%	1293	1.7e-178	GO:0006355
GRMZM2G425683_T01	2.37	B6TCP1	Carbohydrate transporter/ sugar porter/ transporter	Zea mays	486	58.9%	1424	0.0	GO:0055085
GRMZM2G425729_T01	2.24	B4FMS6	Uncharacterized protein	Zea mays	173	1	880	4.7e-118	GO:0008150
GRMZM2G425747_T01	-2.06	M7Z657	Serine/threonine-protein kinase ATM	Triticum urartu	3043	74.5%	338	2.5e-33	GO:0016310
GRMZM2G426306_T01	2.33	K7TRJ2	Uncharacterized protein	Zea mays	360	1	1890	0.0	GO:0008150
GRMZM2G426336_T01	-2.25	B4F951	Uncharacterized protein	Zea mays	151	1	783	5.2e-104	GO:0008150
GRMZM2G427932_T01	2.40	K7UN04	Uncharacterized protein	Zea mays	172	1	897	1.2e-120	GO:0008150
GRMZM2G429035_T01	2.12	B6T8F5	Uncharacterized protein	Zea mays	63	1	327	1.3e-37	GO:0008150
GRMZM2G433731_T01	2.38	A0A096TSA5	Uncharacterized protein	Zea mays	1104	1	5917	0.0	GO:0008150
GRMZM2G433908_T01	-3.37	M8BQA2	RING-H2 finger protein ATL2G	Aegilops tauschii	239	58.3%	646	2.5e-80	GO:0006355
GRMZM2G433927_T01	2.87	A0A096TSB8	Cytochrome b559 subunit alpha	Zea mays	60	1	316	4.8e-36	GO:0009767
GRMZM2G435689_T01	2.29	A0A096TSM5	Uncharacterized protein	Zea mays	326	1	1673	0.0	GO:0008150
GRMZM2G437509_T01	-3.14	A0A096TSX6	Uncharacterized protein	Zea mays	284	1	1507	0.0	GO:0008150
GRMZM2G438776_T01	-4.04	A0A096TT44	Uncharacterized protein	Zea mays	140	1	696	3.6e-91	GO:0008150
GRMZM2G438840_T01	3.10	B9TAC6	Receptor protein kinase CLAVATA1, putative	Ricinus communis	1017	59.8%	3133	0.0	GO:0000165
GRMZM2G438871_T01	-2.71	Q6YWI8	Os07g0283125 protein	Oryza sativa subsp. japonica	669	0.71	2545	0.0	GO:0006468
GRMZM2G442555_T01	2.01	B6SGC3	Histone H2B	Zea mays	272	89.9%	1195	9.5e-163	GO:0006334
GRMZM2G443340_T01	-2.18	K7V1S7	Uncharacterized protein	Zea mays	104	1	521	9.2e-66	GO:0008150
GRMZM2G443612_T01	2.14	A0A096TTY2	Uncharacterized protein	Zea mays	346	1	1727	0.0	GO:0008150
GRMZM2G444621_T01	-2.10	B6SNK9	Calmodulin	Zea mays	169	1	869	2.1e-116	GO:0008150
GRMZM2G445684_T01	-3.13	B6TXE6	Zinc finger protein	Zea mays	432	57.4%	1234	1.5e-163	GO:0006355
GRMZM2G446454_T01	-4.63	Q8W0R4	Putative cytochrome P450-like protein	Sorghum bicolor	481	76.7%	1238	2.1e-165	GO:0055114
GRMZM2G446921_T01	-2.60	B6SK84	F-box domain containing protein	Zea mays	431	92.1%	184	2.2e-13	GO:0006508
GRMZM2G447795_T01	-4.32	B6U2X8	Xylanase inhibitor protein 1	Zea mays	323	99.1%	1742	0.0	GO:0005975
GRMZM2G448344_T01	2.45	A0A096TUU6	Ribulose bisphosphate carboxylase large chain	Zea mays	483	1	2590	0.0	GO:0015977
GRMZM2G449447_T01	-3.88	A0A096TW31	Uncharacterized protein	Zea mays	141	1	739	1.1e-97	GO:0008150
GRMZM2G450376_T01	-2.25	A0A0A9BL96	Zinc finger protein, putative	Arundo donax	78	82.4%	159	3.4e-12	GO:0006355
GRMZM2G451300_T01	-5.48	Q2QMD1	Os12g0608900 protein	Oryza sativa subsp. japonica	682	51.2%	1179	5.4e-150	GO:0006468
GRMZM2G451975_T01	-2.93	B4G134	Glycosyltransferase	Zea mays	529	55.7%	1386	0.0	GO:0008152
GRMZM2G452807_T01	3.44	A0A096TVQ0	Uncharacterized protein	Zea mays	148	1	724	3.6e-95	GO:0008150
GRMZM2G453571_T01	-2.86	Q6IEN2	WRKY transcription factor 49	Oryza sativa subsp. japonica	418	55.3%	975	5.4e-125	GO:0006355
GRMZM2G455122_T01	2.27	A0A096TW31	Uncharacterized protein	Zea mays	69	1	332	3.3e-38	GO:0008150
GRMZM2G458776_T01	-3.76	A0A096TWP8	Glycosyltransferase	Zea mays	512	1	2633	0.0	GO:0008152
GRMZM2G459230_T01	3.61	B6TXS6	Light-induced protein 1-like	Zea mays	138	52.7%	347	3.3e-38	GO:0008150
GRMZM2G460078_T01	-2.05	B6T7E3	Long-chain-fatty-acid-CoA ligase-like protein	Zea mays	558	1	2887	0.0	GO:0008152
GRMZM2G463280_T01	3.13	B6SZP7_	Phosphoribulokinase	Zea mays	381	1	1160	3.9e-174	GO:0005975
GRMZM2G465860_T01	2.26	K7TW63	Uncharacterized protein	Zea mays	29	1	160	2.2e-13	GO:0008150
GRMZM2G468688_T01	-2.67	A3AVU3	CLE family OsCLE403 protein	Oryza sativa subsp. japonica	98	57.3%	213	2.3e-19	GO:0048731
GRMZM2G471931_T01	2.38	K7TM25	Cytokinin riboside 5'-monophosphate phosphoribohydrolase	Zea mays	253	74.9%	947	1.3e-124	GO:0009691
GRMZM2G472852_T01	3.62	B6T0S3	Ultraviolet-B-repressible protein	Zea mays	122	1	571	8.8e-73	GO:0015979
GRMZM2G473792_T01	-2.39	C4IYV1	Putative DNA-directed RNA polymerase subunit family protein	Zea mays	364	97.1%	182	1.1e-13	GO:0032774
GRMZM2G476069_T01	3.01	M7ZN84	Nitrate transporter 1.4	Triticum urartu	542	77.2%	2220	0.0	GO:0006810
GRMZM2G476699_T01	2.67	B6U4E7	Glycosyltransferase	Zea mays	505	99.8%	2612	0.0	GO:0008152
GRMZM2G477872_T01	-2.70	AB45G	ABC transporter G family member 45	Oryza sativa subsp. japonica	1350	82.8%	5949	0.0	GO:0006810
GRMZM2G478807_T01	2.33	K7TPX4	Uncharacterized protein	Zea mays	214	1	1171	6.2e-161	GO:0008150
GRMZM2G478996_T01	2.01	A0A096U0B5	Uncharacterized protein	Zea mays	125	1	618	8.4e-80	GO:0008152
GRMZM2G479068_T01	5.62	A0A096U0C0	Uncharacterized protein	Zea mays	419	1	2182	0.0	GO:0055114
GRMZM2G481049_T01	4.23	A0A096U0N4	Uncharacterized protein	Zea mays	430	1	2270	0.0	GO:0008150
GRMZM2G485356_T01	-2.43	no hit
GRMZM2G486741_T01	-3.07	B6SVU4	MYB-like transcription factor DIVARICATA	Zea mays	295	0.84	115	0.000028	GO:0006355
GRMZM2G486933_T01	-3.10	B6TQL9	Uncharacterized protein	Zea mays	99	1	514	7.4e-65	GO:0008150
GRMZM2G487776_T01	2.19	K7V4M1	Uncharacterized protein	Zea mays	347	1	1933	0.0	GO:0008150
GRMZM2G499981_T01	2.38	K7UQF8	Uncharacterized protein	Zea mays	52	1	262	4.1e-28	GO:0008150
GRMZM2G524711_T01	2.55	A0A096U1R4	Uncharacterized protein	Zea mays	230	1	1182	5.6e-162	GO:0008150
GRMZM2G527472_T01	2.25	A0A096U1T5	Uncharacterized protein	Zea mays	49	1	248	4.3e-26	GO:0008150
GRMZM2G530440_T01	2.17	K7U4V8	Putative peptidase C48 domain family protein	Zea mays	1358	76.5%	1204	3.6e-150	GO:0006508
GRMZM2G536483_T01	4.12	K7VZC6	Uncharacterized protein	Zea mays	55	1	291	2.0e-32	GO:0008150
GRMZM2G539687_T01	-2.03	A0A096U221	Uncharacterized protein	Zea mays	380	1	2073	0.0	GO:0008150
GRMZM2G546282_T01	-2.60	no hit
GRMZM2G548261_T01	2.08	K7VUU7	Uncharacterized protein	Zea mays	56	1	325	1.6e-37	GO:0008150
GRMZM2G557357_T01	2.91	C0PLY3	Uncharacterized protein	Zea mays	123	1	670	9.1e-88	GO:0008150
GRMZM2G590448_T01	3.53	A0A096U364	Uncharacterized protein	Zea mays	82	1	438	7.6e-54	GO:0008150
GRMZM2G701138_T01	10.16	A0A096U3U3	Uncharacterized protein	Zea mays	59	1	199	8.1e-19	GO:0008150
GRMZM2G701564_T01	2.93	B4FYM0	Acetyl-CoA acetyltransferase, cytosolic 2	Zea mays	421	86.8%	230	1.9e-19	GO:0008152
GRMZM2G701581_T01	-2.21	A0A096U441	Uncharacterized protein	Zea mays	140	1	735	4.4e-97	GO:0008150
GRMZM2G704021_T01	-4.00	A0A096U5G4	Uncharacterized protein	Zea mays	214	1	1097	1.1e-149	GO:0008150
GRMZM5G800211_T01	-3.49	B4F894	Uncharacterized protein	Zea mays	333	1	1716	0.0	GO:0008150
GRMZM5G803297_T01	5.95	B6U1E5	ATP-dependent RNA helicase SUV3	Zea mays	727	72.7%	1692	0.0	GO:0008152
GRMZM5G804618_T01	-2.94	B6TZ04	Zinc finger, C2H2 type family protein	Zea mays	199	1	1062	2.6e-144	GO:0006355
GRMZM5G809178_T01	2.09	C0P2N9	Uncharacterized protein	Zea mays	98	1	530	2.6e-67	GO:0008150
GRMZM5G813768_T01	3.01	A0A096U7D9	Uncharacterized protein	Zea mays	153	1	816	5.6e-109	GO:0008150
GRMZM5G821594_T01	2.95	H6T0T8	Photosystem II protein J	Brocchinia micrantha	40	1	204	1.0e-19	GO:0015979
GRMZM5G822100_T01	2.37	B6TZ34	Flavonoid 3-monooxygenase	Zea mays	524	97.4%	2336	0.0	GO:0055114
GRMZM5G830632_T01	2.55	A0A096U9L8	Uncharacterized protein	Zea mays	73	1	378	4.8e-45	GO:0008150
GRMZM5G832229_T01	4.58	B6SX50	Ultraviolet-B-repressible protein	Zea mays	120	1	572	5.4e-73	GO:0015979
GRMZM5G834260_T01	2.07	K7V5J6	Uncharacterized protein	Zea mays	285	1	1496	0.0	GO:0008150
GRMZM5G834496_T01	3.01	PSBJ	Photosystem II reaction center protein J	Zea mays	40	1	206	5.2e-20	GO:0015979
GRMZM5G834596_T01	2.21	B4FZE2	ORPHAN transcription factor	Zea mays	352	1	1901	0.0	GO:0006355
GRMZM5G836308_T01	3.18	B6SM44	Rhodopsin-like receptor	Zea mays	110	1	651	2.7e-85	GO:0008150
GRMZM5G837022_T01	4.68	B7ZZ97	Uncharacterized protein	Zea mays	60	1	327	1.0e-37	GO:0008150
GRMZM5G839640_T01	2.45	B6SK52	Verprolin	Zea mays	85	96.5%	427	5.2e-52	GO:0008150
GRMZM5G840703_T01	2.03	B6UDN4	Ferredoxin-1	Zea mays	138	83.2%	573	7.9e-73	GO:0022900
GRMZM5G841723_T01	-2.55	B6TSN8	Uncharacterized protein	Zea mays	60	1	312	2.0e-35	GO:0008150
GRMZM5G846082_T01	2.78	Q94LR3	Helix-loop-helix DNA-binding domain containing protein, expressed	Oryza sativa subsp. japonica	191	65.6%	348	3.0e-37	GO:0006355
GRMZM5G846185_T01	-3.21	A0A096RQY6	Hexosyltransferase	Zea mays	285	80.6%	261	4.6e-25	GO:0008152
GRMZM5G847216_T01	-2.01	A0A096UBY3	Uncharacterized protein	Zea mays	142	1	735	5.0e-97	GO:0008150
GRMZM5G849152_T01	2.15	A0A096UC71	Uncharacterized protein	Zea mays	55	1	311	1.9e-35	GO:0008150
GRMZM5G849471_T01	-4.77	Q53JE9	Protein kinase domain containing protein	Oryza sativa subsp. japonica	408	70.1%	1462	0.0	GO:0006468
GRMZM5G849989_T01	2.30	A0A096UC96	Uncharacterized protein	Zea mays	120	1	652	3.9e-85	GO:0008150
GRMZM5G852097_T01	-2.51	A0A096UCJ4	Uncharacterized protein	Zea mays	478	1	2528	0.0	GO:0008150
GRMZM5G860062_T01	-2.15	Q6R9M8	Uncharacterized protein	Zea mays	125	1	628	2.5e-81	GO:0008150
GRMZM5G862633_T01	2.58	C0PC43	Uncharacterized protein	Zea mays	130	1	696	1.7e-91	GO:0008150
GRMZM5G863107_T01	-2.11	B6TFR3	Uncharacterized protein	Zea mays	52	1	255	4.5e-27	GO:0008150
GRMZM5G866717_T01	-2.01	A0A096UED9	Uncharacterized protein	Zea mays	216	1	1150	1.1e-157	GO:0008150
GRMZM5G870184_T01	-2.74	K7TU80	Laccase	Zea mays	604	1	3235	0.0	GO:0046274
GRMZM5G871839_T01	2.17	B6T425	Nuclease PA3	Zea mays	329	61.1%	98	0.034	GO:0006308
GRMZM5G875046_T01	-2.29	Q6R9E3	Putative uncharacterized protein orf126-d	Zea mays	126	1	634	4.1e-82	GO:0008150
GRMZM5G877110_T01	2.78	E9KIQ3	Cytochrome b559 subunit beta	Oryza sativa subsp. japonica	50	89.2%	181	1.1e-15	GO:0009767
GRMZM5G878778_T01	2.95	U3MBH4	Cytochrome b559 subunit beta	Eustegia minuta	39	1	201	3.4e-19	GO:0009767
GRMZM5G880966_T01	2.12	A0A096UGH2	Uncharacterized protein	Zea mays	263	1	1351	0.0	GO:0008150
GRMZM5G883813_T01	2.75	C4J2D8	Uncharacterized protein	Zea mays	131	1	683	1.7e-89	GO:0008150
GRMZM5G885392_T01	2.74	A0A096UH19	Uncharacterized protein	Zea mays	329	1	1700	0.0	GO:0008150
GRMZM5G885766_T01	-2.59	Q0DAZ2	Os06g0612900 protein	Oryza sativa subsp. japonica	717	74.6%	1903	0.0	GO:0046373
GRMZM5G890783_T01	-2.20	K7VD61	Uncharacterized protein	Zea mays	183	1	982	3.2e-133	GO:0008150
GRMZM5G891656_T01	-2.56	B6SZZ4	Monooxygenase	Zea mays	418	98.3%	294	3.7e-32	GO:0055114
GRMZM5G893089_T01	-2.45	Q6R983	Putative uncharacterized protein orf121-c	Zea mays	121	1	666	3.2e-87	GO:0008150
GRMZM5G894016_T01	2.80	A0A096UI45	3-ketoacyl-CoA synthase	Zea mays	463	1	2416	0.0	GO:0006633
GRMZM5G896826_T01	2.45	B6U599	Zinc finger protein 7	Zea mays	178	97.6%	426	1.7e-50	GO:0006355
