# Supplementary material for: Growth Stimulatory Effects and Genome-Wide Transcriptional Changes Produced by Protein Hydrolysates in Maize Seedlings
Source: Front Plant Sci. 2017 Mar 30;8:433. doi: 10.3389/fpls.2017.00433 (PMC5371660; doi:10.3389/fpls.2017.00433)
Supplement: Supplementary file 5 [file Table5.XLSX]

## Sheet: Foglio1
Supplemental Table S5. Differentially expressed transcripts identified in Bio vs Aa comparison. Transcript ID, fold change (FC) value, UniProt Name, description, organism, length, identity, score, e-value and GO term were reported.
Transcript_ID	FC	Name	Description	Organism	Length	Identity	Score	E-value	Go term
AC147602.5_FGT004	-12.24	B6T2L2	Sedoheptulose-1,7-bisphosphatase	Zea mays	385	1	814	3.2e-105	GO:0005975
AC187485.3_FGT001	2.07	K7V1A5	Uncharacterized protein	Zea mays	156	1	816	7.3e-109	GO:0008150
AC189795.3_FGT001	2.02	K7TP30	Uncharacterized protein	Zea mays	175	1	885	9.6e-119	GO:0008150
AC190623.3_FGT001	-4.16	B4FUI4	Photosystem II reaction center W protein	Zea mays	127	1	618	9.4e-80	GO:0015979
AC190701.3_FGT001	-3.98	B6T5H9	ATP-dependent RNA helicase DDX47	Zea mays	455	62.7%	167	2.9e-9	GO:0008152
AC191107.4_FGT001	-7.48	A0A096PH61	Uncharacterized protein	Zea mays	742	1	3978	0.0	GO:0008150
AC191279.2_FGT003	-2.60	K7TEU8	Putative NAC domain transcription factor superfamily protein	Zea mays	362	1	1938	0.0	GO:0006355
AC191577.3_FGT004	-4.47	Q5ZCD7	Putative late elongated hypocotyl	Oryza sativa subsp. japonica	290	0.59	133	1.8e-6	GO:0006355
AC194485.3_FGT002	-2.03	K7TSR5	Uncharacterized protein	Zea mays	166	1	865	5.3e-116	GO:0008150
AC196025.3_FGT015	-2.17	A0A096PI54	Uncharacterized protein	Zea mays	248	1	1272	3.9e-175	GO:0008150
AC196728.3_FGT003	-7.61	A0A096PIB7	Uncharacterized protein	Zea mays	144	1	801	5.5e-107	GO:0008150
AC196961.2_FGT004	-4.16	B6SV21	Cyclopropane fatty acid synthase	Zea mays	877	0.87	100	3.8e-2	GO:0055114
AC197054.3_FGT002	-2.07	A0A096PID8	Uncharacterized protein	Zea mays	516	1	869	1.3e-117	GO:0008150
AC203401.3_FGT003	-2.07	A0A096PJL3	Uncharacterized protein	Zea mays	236	1	1231	2.5e-169	GO:0008150
AC203966.5_FGT006	-5.56	M8CDC1	25.3 kDa vesicle transport protein	Aegilops tauschii	125	93.2%	281	1.9e-27	GO:0016192
AC204679.3_FGT003	-5.00	K7UVI7	Uncharacterized protein	Zea mays	502	1	2594	0.0	GO:0008150
AC204845.3_FGT008	2.07	A0A096PK13	Uncharacterized protein	Zea mays	199	1	1171	2.0e-161	GO:0008150
AC205814.3_FGT001	-2.84	A0A096PKD0	Uncharacterized protein	Zea mays	130	1	679	6.5e-89	GO:0008150
AC206031.3_FGT007	-6.04	Q6ZDG6	Os08g0475000 protein	Oryza sativa subsp. japonica	329	56.1%	268	8.9e-25	GO:0008152
AC206265.3_FGT006	-2.24	K7WE19	Uncharacterized protein	Zea mays	182	1	960	6.3e-130	GO:0008150
AC207896.4_FGT003	-2.78	A0A096PKV2	Uncharacterized protein	Zea mays	130	1	674	3.7e-88	GO:0008150
AC208915.3_FGT010	-4.69	B6T2Y9	Chlorophyll a-b binding protein 2	Zea mays	264	1	1377	0.0	GO:0009765
AC210009.3_FGT008	-2.45	A0A096PLG4	Uncharacterized protein	Zea mays	109	1	537	4.9e-68	GO:0008150
AC210734.2_FGT008	2.22	A0A096PLM5	Uncharacterized protein	Zea mays	199	1	1103	4.5e-151	GO:0008150
AC211504.4_FGT001	3.49	A0A096PLU1	Uncharacterized protein	Zea mays	131	1	688	3.1e-90	GO:0008150
AC213890.4_FGT004	-2.29	R7WCG8	Protein kinase G11A	Aegilops tauschii	757	0.78	198	7.6e-20	GO:0006468
AC214543.3_FGT001	-3.03	A0A096PMJ0	Uncharacterized protein	Zea mays	642	1	3330	0.0	GO:0008150
AC214817.3_FGT007	-3.73	Q65X96	Os05g0524500 protein	Oryza sativa subsp. japonica	947	0.63	746	2.5e-88	GO:0006468
AC215811.3_FGT003	-2.10	A0A096PMP5	Uncharacterized protein	Zea mays	304	1	1585	0.0	GO:0008150
AC218979.3_FGT003	-4.78	A0A096PN65	Uncharacterized protein	Zea mays	67	1	343	7.8e-40	GO:0008150
AC218998.2_FGT001	-2.92	K7UPP0	Putative cytochrome P450 superfamil.	Zea mays	502	1	2588	0.0	GO:0055114
AC234152.1_FGT007	-2.28	K7UVH5	Potassium channel2	Zea mays	193	1	1017	3.3e-138	GO:0006810
AC234521.1_FGT007	2.08	A0A096PP54	Uncharacterized protein	Zea mays	113	1	582	9.9e-75	GO:0008150
GRMZM2G000129_T01	2.08	B6TFQ2	Guanylate kinase	Zea mays	293	0.61	170	5.2e-12	GO:0016310
GRMZM2G002276_T01	-3.42	Q5N796	Os01g0846900 protein	Oryza sativa subsp. japonica	542	0.75	1965	0.0	GO:0006352
GRMZM2G002627_T01	2.51	N1R2P7	Transcription factor bHLH111	Aegilops tauschii	437	58.6%	1141	2.4e-148	GO:0006355
GRMZM2G003004_T01	-2.36	A0A096PR71	Uncharacterized protein	Zea mays	82	1	455	2.0e-56	GO:0008150
GRMZM2G003389_T01	-3.26	K7WA17	Uncharacterized protein	Zea mays	266	1	1412	0.0	GO:0008150
GRMZM2G003869_T01	2.32	A0A096PRV9	Uncharacterized protein	Zea mays	637	1	3358	0.0	GO:0008150
GRMZM2G004352_T01	-2.07	A0A096PS90	Uncharacterized protein	Zea mays	292	1	1464	0.0	GO:0008150
GRMZM2G006293_T01	3.16	B6TSG5	'40S ribosomal protein S27a	Zea mays	155	1	812	3.7e-104	GO:0006412
GRMZM2G006416_T01	2.11	B6UFQ0	Proteasome subunit alpha type	Zea mays	249	1	1290	7.2e-178	GO:0006508
GRMZM2G008623_T01	-3.09	A0A096PVC0	Uncharacterized protein	Zea mays	233	1	1189	4.8e-163	GO:0008150
GRMZM2G008740_T01	-2.20	D9J101	Benzoate O-methyltransferase	Zea mays	385	95.8%	1405	0.0	GO:0006952
GRMZM2G010731_T01	-2.23	A0A060D9H5	Orphans transcription factor	Zea mays	363	1	1841	0.0	GO:0006355
GRMZM2G011636_T01	-2.12	A0A096PXD7	25.3 kDa vesicle transport protein	Zea mays	69	1	343	7.2e-40	GO:0016192
GRMZM2G013342_T01	-2.25	B4FAW3	Photosystem I reaction center subunit II	Zea mays	199	1	1030	5.4e-140	GO:0015979
GRMZM2G013530_T01	-2.88	B6ST92	Agmatine coumaroyltransferase	Zea mays	447	97.3%	2280	0.0	GO:0008152
GRMZM2G013612_T01	-3.93	R7VYP8	Two-component response regulator-like APRR2	Aegilops tauschii	145	54.4%	384	7.5e-41	GO:0000160
GRMZM2G013884_T01	-3.65	M8BQ84	Cysteine-rich receptor-like protein kinase 10	Aegilops tauschii	543	50.6%	331	2.9e-31	GO:0006468
GRMZM2G014055_T01	-2.60	B6SRE1	Thioredoxin H-type	Zea mays	119	1	624	6.5e-81	GO:0045454
GRMZM2G014695_T01	2.38	H9ZXW0	Drought responsive protein 1	Saccharum hybrid cultivar SP80-3280	247	67.9%	962	2.7e-128	GO:0008150
GRMZM2G015285_T01	-2.09	Q5QJA2	Harpin binding protein 1	Zea mays	272	1	1380	0.0	GO:0008150
GRMZM2G015767_T01	-2.21	B6U0T7	Peptide transporter PTR2	Zea mays	584	65.5%	1959	0.0	GO:0006857
GRMZM2G016066_T01	4.14	B6TH55	Photosystem I reaction center subunit IV A	Zea mays	139	1	708	1.7e-90	GO:0015979
GRMZM2G017636_T01	-2.16	B6TV57	RING-H2 finger protein ATL5I	Zea mays	418	52.4%	829	7.8e-104	GO:0008150
GRMZM2G019358_T01	-2.08	K7V5L4	Uncharacterized protein	Zea mays	598	1	3071	0.0	GO:0008150
GRMZM2G020701_T01	2.48	Q7XN07	OSJNBb0038F03.4 protein	Oryza sativa subsp. japonica (Rice)	836	77.9%	3335	0.0	GO:0006508
GRMZM2G020859_T01	2.36	B6SV43	Potassium channel AKT2/3	Zea mays	838	1	4311	0.0	GO:0006813
GRMZM2G021155_T01	6.23	Q5Z8I1	Os06g0694800 protein	Oryza sativa subsp. japonica	189	76.8%	235	0.0	GO:0045454
GRMZM2G021896_T01	2.04	Q0WZC2	RNA ligase isoform 1	Triticum aestivum	1116	0.61	676	1.5e-77	GO:0008152
GRMZM2G022837_T01	3.11	V5QRD1	Isochorismate synthase	Musa acuminata	534	0.62	1687	0.0	GO:0009058
GRMZM2G023557_T01	2.41	A0A060CZ32	MYB-related transcription factor	Zea mays	129	1	693	4.7e-91	GO:0006355
GRMZM2G023683_T01	5.25	A0A096Q4Y3	Uncharacterized protein	Zea mays	211	1	1089	1.4e-148	GO:0008150
GRMZM2G024331_T01	2.54	K7U8N8	Putative cytochrome P450 superfamily protein	Zea mays	535	1	2775	0.0	GO:0055114
GRMZM2G024437_T01	2.15	A0A096Q5D1	S-acyltransferase	Zea mays	638	1	3398	0.0	GO:0008152
GRMZM2G025126_T01	-3.31	A0A096Q5U0	Uncharacterized protein	Zea mays	630	1	3300	0.0	GO:0008150
GRMZM2G025154_T01	-2.04	K7TVF9	Carboxypeptidase	Zea mays	471	1	2525	0.0	GO:0006508
GRMZM2G026015_T01	9.30	B4FUT9	Photosystem I reaction center subunit XI isoform 1	Zea mays	211	1	1089	1.4e-148	GO:0015979
GRMZM2G026804_T01	2.84	B6TPQ7	Polygalacturonase	Zea mays	499	89.9%	2372	0.0	GO:0005975
GRMZM2G028547_T01	-2.88	C5XJ42	50S ribosomal protein L20	Sorghum bicolor	121	94.7%	377	3.0e-44	GO:0006412
GRMZM2G029282_T01	-5.70	K7VBJ3	Putative WRKY DNA-binding domain superfamily protein	Zea mays	376	1	2002	0.0	GO:0006355
GRMZM2G029546_T01	2.05	B6SQG7	Electron transporter/ heat shock protein binding protein	Zea mays	343	94.4%	628	6.1e-78	GO:0006810
GRMZM2G030583_T01	3.95	A5YZT9	Monoterpene synthase	Zea mays	628	99.8%	3262	0.0	GO:0009058
GRMZM2G031040_T01	2.09	A0A0E0JJ82	Annexin	Zea mays	320	1	1605	0.0	GO:0008150
GRMZM2G031468_T01	-3.00	A0A096Q9Z0	Uncharacterized protein	Zea mays	132	1	692	8.0e-91	GO:0008150
GRMZM2G031504_T01	2.80	B4FUV8	Uncharacterized protein	Zea mays	93	1	460	7.4e-57	GO:0008150
GRMZM2G031628_T01	2.55	B6SYQ7	Beta-glucosidase	Zea mays	510	95.9%	496	1.7e-57	GO:0005975
GRMZM2G031660_T01	2.23	B4FQQ6	Beta-glucosidase	Zea mays	511	1	2744	0.0	GO:0005975
GRMZM2G031870_T01	2.13	Q10EL0	Myb-like DNA-binding domain, SHAQKYF class family protein, expressed	Oryza sativa subsp. japonica	392	56.6%	344	7.8e-36	GO:0006355
GRMZM2G031909_T01	-2.63	Q9FW91	Cytochrome P450 family protein	Oryza sativa subsp. japonica	512	73.9%	1291	5.9e-172	GO:0055114
GRMZM2G031925_T01	-2.52	K7TX48	Uncharacterized protein	Zea mays	245	1	1333	0.0	GO:0008150
GRMZM2G032225_T01	2.01	A0A096QAH5	Uncharacterized protein	Zea mays	209	1	1255	7.1e-174	GO:0008150
GRMZM2G032899_T01	2.20	K7V706	Ammonium transporter	Zea mays	488	0.997	1714	0.0	GO:0015696
GRMZM2G033014_T01	3.60	KODG45	NAC28 NAC type transcription factor	Zea mays	305	1	1708	0.0	GO:0006355
GRMZM2G034807_T01	2.03	F1DJY9	PseudoARR-B transcription factor	Zea mays	515	82.6%	95	4.1e-2	GO:0006355
GRMZM2G034924_T01	2.09	B4FBU1	Pollen allergen Cyn d 23	Zea mays	254	1	1235	2.5e-169	GO:0008150
GRMZM2G036286_T01	2.00	A0A096QD31	Uncharacterized protein	Zea mays	161	1	838	4.6e-112	GO:0008150
GRMZM2G037461_T01	3.99	K7TWS6	Uncharacterized protein	Zea mays	62	1	319	2.9e-36	GO:0008150
GRMZM2G037637_T01	-3.04	A0A096QDU6	Uncharacterized protein	Zea mays	230	1	1209	3.5e-166	GO:0008150
GRMZM2G038519_T01	12.21	B6TKL9	Chlorophyll a-b binding protein	Zea mays	260	1	1403	0.0	GO:0009765
GRMZM2G039810_T01	2.71	K7UHH9	Uncharacterized protein	Zea mays	88	1	427	5.2e-52	GO:0008150
GRMZM2G041277_T01	2.23	K7U6Z3	Uncharacterized protein	Zea mays	306	1	1647	0.0	GO:0008150
GRMZM2G041961_T01	2.75	B6TNS8	Lichenase-2	Zea mays	336	1	1717	0.0	GO:0005975
GRMZM2G044775_T01	3.53	K7UWA1	Uncharacterized protein	Zea mays	101	1	551	2.1e-70	GO:0008150
GRMZM2G046459_T01	3.27	B4FA75	Uncharacterized protein	Zea mays	481	1	2471	0.0	GO:0005975
GRMZM2G046622_T01	2.11	A0A096QJP6	Uncharacterized protein	Zea mays	166	1	819	5.4e-109	GO:0008150
GRMZM2G047208_T01	2.09	B6TP28	Early nodulin-like protein 1	Zea mays	203	1	1954	1.7e-143	GO:0008150
GRMZM2G047409_T01	2.67	Q6Z0E5	Os08g0323400 protein	Oryza sativa subsp. japonica	217	65.5%	698	3.0e-89	GO:0045893
GRMZM2G049349_T01	2.75	B6UET0	Peptidase, M50 family	Zea mays	590	99.8%	2992	0.0	GO:0006508
GRMZM2G049726_T01	2.07	K7V5N5	Uncharacterized protein	Zea mays	1012	1	5139	0.0	GO:0008150
GRMZM2G049915_T01	2.29	Q9ZNY1	Cell wall protein	Zea mays	378	99.4%	2003	0.0	GO:0008150
GRMZM2G050418_T01	2.84	K7VSU6	Uncharacterized protein	Zea mays	75	1	399	3.7e-48	GO:0008150
GRMZM2G052193_T01	2.09	C4JBW1	Uncharacterized protein	Zea mays	180	1	938	1.2e-126	GO:0008150
GRMZM2G053722_T01	2.34	K7U9T7	2C-type protein phosphatase protein	Zea mays	813	1	4223	0.0	GO:0006470
GRMZM2G054852_T01	4.25	B6TDD3	Legumin-like protein	Zea mays	372	1	1927	0.0	GO:0008150
GRMZM2G055018_T01	-3.46	K7WAC5	Polyadenylate-binding protein	Zea mays	643	1	3297	0.0	GO:0008150
GRMZM2G055607_T01	2.38	B4FCB1	Sulfotransferase	Zea mays	337	1	1774	0.0	GO:0019761
GRMZM2G055834_T01	2.64	Q852B2	Os03g0823500 protein	Oryza sativa subsp. japonica	585	0.73	2108	0.0	GO:0006857
GRMZM2G056407_T01	3.11	B4FZS3	MYB transcription factor	Zea mays	330	1	1756	0.0	GO:0006355
GRMZM2G056424_T01	5.84	B6T2V3	Photosystem II 11 kD protein	Zea mays	170	98.8%	827	4.2e-110	GO:0010207
GRMZM2G057514_T01	2.63	K7VQ71	Putative cytochrome P450 superfamily protein	Zea mays	543	1	2872	0.0	GO:0055114
GRMZM2G057611_T01	2.85	Q67VA9	Putative oligopeptide transporter	Oryza sativa subsp. japonica	521	67.6%	1740	0.0	GO:0006810
GRMZM2G057618_T01	-3.88	Q5ZBB1	Dual-specific kinase DSK1-like	Oryza sativa subsp. japonica	764	83.2%	2383	0.0	GO:0006468
GRMZM2G057694_T01	2.41	M7YEQ2	Cytochrome P450 86B1	Triticum urartu	439	59.2%	1052	2.4e-136	GO:0055114
GRMZM2G057930_T01	2.88	B4G0X1	Hexosyltransferase	Zea mays	342	1	1799	0.0	GO:0008152
GRMZM2G058133_T01	-2.44	K7WGZ1	Uncharacterized protein	Zea mays	537	1	2775	0.0	GO:0008150
GRMZM2G058588_T01	3.21	K7TP97	Squamosa promoter-binding protein-like (SBP domain) transcription factor family protein	Zea mays	396	1	2138	0.0	GO:0008150
GRMZM2G060284_T01	2.16	B6TIE2	ATP binding protein	Zea mays	269	94.1%	1303	3.9e-179	GO:0006366
GRMZM2G060319_T01	3.32	C0P588	TCP transcription factor	Zea mays	274	1	1465	0.0	GO:0006355
GRMZM2G060781_T01	3.12	Q10P82	Acyl CoA binding protein, expressed	Oryza sativa subsp. japonica	562	57.8%	314	6.4e-29	GO:0008150
GRMZM2G061495_T01	3.20	Q7XMZ2	OSJNBa0027G07.3 protein	Oryza sativa subsp. japonica	170	77.8%	421	1.0e-49	GO:1904659
GRMZM2G061702_T01	-2.44	Q6YX89	Cyclase-like protein	Oryza sativa subsp. japonica	267	80.1%	1116	1.3e-150	GO:0019441
GRMZM2G062531_T01	4.89	M8BY71	Putative C-4 methylsterol oxidase	Aegilops tauschii	301	59.6%	1006	5.4e-133	GO:0006633
GRMZM2G063055_T01	3.56	B6THL9	AAA ATPase containing von Willebrand factor type A	Zea mays	255	94.6%	1332	0.0	GO:0008150
GRMZM2G063438_T01	2.12	AAMT3	Anthranilate O-methyltransferase 3	Zea mays	379	94.7%	1870	0.0	GO:0006952
GRMZM2G064831_T01	3.94	B6TBR3	Vacuolar membrane protein	Zea mays	398	1e-173	1280	1.0e-173	GO:0008150
GRMZM2G064896_T01	-2.24	B6SPG4	Ubiquinol-cytochrome c reductase complex 8.0 kDa protein	Zea mays	63	98.4%	323	2.1e-36	GO:0006122
GRMZM2G065478_T01	2.08	A0A096QXL0	Uncharacterized protein	Zea mays	193	1	1015	0.0	GO:0006355
GRMZM2G066388_T01	2.57	A0A096QY60	Uncharacterized protein	Zea mays	89	1	437	1.7e-53	GO:0008150
GRMZM2G066791_T01	4.26	K7UAZ1	Uncharacterized protein	Zea mays	211	1	1133	3.0e-155	GO:0008150
GRMZM2G068270_T01	4.95	A0A096QZC3	Uncharacterized protein	Zea mays	92	1	516	2.3e-65	GO:0008150
GRMZM2G069542_T01	-2.30	Q9SAZ6	Phosphoenolpyruvate carboxylase	Zea mays	960	1	4989	0.0	GO:0006099
GRMZM2G069568_T01	3.60	A0A096R070	Uncharacterized protein	Zea mays	396	1	2097	0.0	GO:0008150
GRMZM2G069886_T01	-3.00	Q9XHY7	Probable histone acetyltransferase HAC-like 3	Oryza sativa subsp. japonica	1276	61.7%	3970	0.0	GO:0006355
GRMZM2G070448_T01	-2.20	K7U4T1	Uncharacterized protein	Zea mays	261	1	1322	0.0	GO:0008150
GRMZM2G070500_T01	3.62	B6TIX8	Nodulin-like protein	Zea mays	377	99.5%	1915	0.0	GO:0055085
GRMZM2G071745_T01	-2.64	B6U8C7	Cytochrome b5	Zea mays	135	89.8%	283	8.0e-30	GO:0055114
GRMZM2G071996_T01	2.61	C4J707	Uncharacterized protein	Zea mays	186	1	818	9.0e-109	GO:0008150
GRMZM2G075386_T01	3.29	K7V773	Acanthoscurrin-2	Zea mays	100	1	548	5.6e-70	GO:0008150
GRMZM2G076417_T01	2.44	A0A0B4J343	Uncharacterized protein	Zea mays	815	1	4185	0.0	GO:0006508
GRMZM2G076987_T01	3.24	B6SP13	Receptor-like serine-threonine protein kinase	Zea mays	691	99.1%	3545	0.0	GO:0006468
GRMZM2G078283_T01	7.05	Q7EZK2	Putative transcriptional regulator	Oryza sativa subsp. japonica	568	84.7%	1872	0.0	GO:0006355
GRMZM2G079965_T01	2.74	K7TPY5	Carboxypeptidase	Zea mays	521	1	2789	0.0	GO:0006508
GRMZM2G080503_T01	2.64	Q2QLQ5	Leucine Rich Repeat family protein, expressed	Oryza sativa subsp. japonica	977	79.2%	3984	0.0	GO:0006468
GRMZM2G080689_T01	-2.39	K7VH54	Peroxidase	Zea mays	320	1	1644	0.0	GO:0006979
GRMZM2G081930_T01	2.00	B6TN66	NAC domain-containing protein 21/22	Zea mays	295	95.3%	1494	0.0	GO:0006355
GRMZM2G081957_T01	-2.07	Q00RM8	H0814G11.12 protein	Oryza sativa	975	0.83	2929	0.0	GO:0006468
GRMZM2G084242_T01	3.22	A0A096R9Y7	Uncharacterized protein	Zea mays	167	1	916	1.0e-123	GO:0008150
GRMZM2G084445_T01	2.35	B6TRW2	Uncharacterized protein	Zea mays	187	1	981	6.3e-133	GO:0008150
GRMZM2G084947_T01	2.02	K7W9P1	Uncharacterized protein	Zea mays	264	1	1412	0.0	GO:0008150
GRMZM2G085000_T01	2.51	B4FN60	Glutathione S-transferase, N-terminal domain containing protein	Zea mays	347	89.7%	1257	4.9e-171	GO:0045454
GRMZM2G085854_T01	2.14	B6SRY5	Glycosyltransferase	Zea mays	491	1	2545	0.0	GO:0008152
GRMZM2G085934_T01	2.23	B6U175	17.5 kDa class II heat shock protein	Zea mays	174	90.1%	645	1.3e-82	GO:0006950
GRMZM2G087445_T01	-2.09	B4FJ82	Putative HLH DNA-binding domain superfamily protein isoform 1	Zea mays	264	71.5%	837	2.9e-109	GO:0006355
GRMZM2G088627_T01	-2.59	A0A096RCS7	Aminoacylase-1	Zea mays	446	1	2313	0.0	GO:0006520
GRMZM2G089974_T01	4.11	B4FTC4	Uncharacterized protein	Zea mays	186	1	972	1.3e-131	GO:0008150
GRMZM2G090043_T01	-2.68	A0A096RDP0	Uncharacterized protein	Zea mays	87	1	471	1.1e-58	GO:0008150
GRMZM2G090266_T01	2.23	K7VJR7	Uncharacterized protein	Zea mays	184	1	952	1.2e-128	GO:0008150
GRMZM2G091742_T01	2.20	K7W1M1	Uncharacterized protein	Zea mays	339	1	1757	0.0	GO:0008150
GRMZM2G091980_T01	2.62	K7VGF1	Uncharacterized protein	Zea mays	505	1	2623	0.0	GO:0008150
GRMZM2G092311_T01	21.98	B6SSN3	Chlorophyll a-b binding protein 6A	Zea mays	245	1	1309	0.0	GO:0009765
GRMZM2G092379_T01	2.59	K7VTY1	Carboxyl-terminal-processing protease isoform 1	Zea mays	520	1	2638	0.0	GO:0006508
GRMZM2G092427_T01	5.76	B6T037	Chlorophyll a-b binding protein CP24	Zea mays	244	1	792	4.6e-104	GO:0009765
GRMZM2G092483_T01	-2.17	A5H450	LOB transcription factor	Zea mays	167	1	528	8.7e-66	GO:0006355
GRMZM2G092689_T01	3.00	B6TAZ9	Mitochondrial uncoupling protein 2	Zea mays	298	63.3%	150	4e-10	GO:0006810
GRMZM2G092780_T01	2.74	C0P4H8	Uncharacterized protein	Zea mays	577	1	2857	0.0	GO:0008150
GRMZM2G092804_T01	7.75	K7V5V5	Loricrin	Zea mays	376	1	2234	0.0	GO:0008150
GRMZM2G093595_T01	2.97	Q8L7W9	AP2 domain transcription factor	Zea mays	248	1	1331	0.0	GO:0006355
GRMZM2G093809_T01	2.09	Q2QLQ5	Leucine Rich Repeat family protein, expressed	Oryza sativa subsp. japonica	977	79.4%	3909	0.0	GO:0006468
GRMZM2G096153_T01	-2.68	B4FTF8	Glutathione S-transferase	Zea mays	224	1	1165	1.1e-159	GO:0045454
GRMZM2G096269_T01	-2.08	Q9FQC6	Glutathione S-transferase GST 13	Zea mays	225	96.9%	1157	1.3e-157	GO:0045454
GRMZM2G096331_T01	2.24	M8C3S4	LRR receptor-like serine/threonine-protein kinase GSO1	Aegilops tauschii	857	57.1%	552	1.1e-59	GO:0006468
GRMZM2G097015_T01	2.16	B6TCW7	Tic20-like protein	Zea mays	267	97.9%	1273	1.8e-174	GO:0008150
GRMZM2G097226_T01	2.01	Q9ZQY2	Pyruvate dehydrogenase E1 beta subunit isoform 2	Zea mays	374	1	1883	0.0	GO:0006086
GRMZM2G097788_T01	3.81	A0A096RIN4	Uncharacterized protein	Zea mays	89	1	475	3.0e-59	GO:0008150
GRMZM2G100018_T01	3.06	Q946V9	18kD delta zein	Zea mays	211	1	1113	3.2e-152	GO:0008150
GRMZM2G102088_T01	-2.43	B6TIE1	Serine/threonine protein kinase	Zea mays	415	97.8%	2160	0.0	GO:0006468
GRMZM2G102760_T01	2.56	A1XCI0	Lipoxygenase	Zea mays	887	1	4723	0.0	GO:0006633
GRMZM2G104639_T01	2.24	B4FAP1	CASP-like protein 1E1	Zea mays	220	1	1101	4.4e-150	GO:0008150
GRMZM2G104945_T01	-5.55	A0A096RNI2	Uncharacterized protein	Zea mays	133	1	697	1.5-91	GO:0008150
GRMZM2G107388_T01	2.78	K7U195	Uncharacterized protein	Zea mays	306	1	1607	0.0	GO:0008150
GRMZM2G107886_T01	2.30	B6TEI1	Zinc finger protein CONSTANS-LIKE 16	Zea mays	456	99.6%	2390	0.0	GO:0006355
GRMZM2G108166_T01	2.55	Q7XI63	Putative DNA repair protein rhp54	Oryza sativa subsp. japonica	637	1	2484	0.0	GO:0008150
GRMZM2G108418_T01	-2.25	K7UTY8	Uncharacterized protein	Zea mays	903	1	4642	0.0	GO:0008150
GRMZM2G108637_T01	2.60	B4G0V6	Flavin-containing monooxygenase	Zea mays	498	1	2645	0.0	GO:0055114
GRMZM2G108777_T01	2.25	A0A096RR39	Uncharacterized protein	Zea mays	109	1	565	2.8e-72	GO:0008150
GRMZM2G111216_T01	2.33	Q8GTK8	Os07g0212200 protein	Oryza sativa subsp. japonica	392	77.4%	1542	0.0	GO:0030154
GRMZM2G111304_T01	2.58	K7UFP2	Uncharacterized protein	Zea mays	84	1	428	2.8e-52	GO:0008150
GRMZM2G112374_T01	-2.11	A0A096RTM0	Uncharacterized protein	Zea mays	87	1	429	2.4e-52	GO:0008150
GRMZM2G114127_T01	-2.79	B4FAA2	Leucine-rich repeat (LRR) family protein	Zea mays	458	77.9%	948	5.6e-123	GO:0008150
GRMZM2G114503_T01	3.02	B6SRB9	RADIALIS	Zea mays	96	1	508	4.9e-64	GO:0008150
GRMZM2G114988_T01	-2.61	K7UEI9	Putative cytochrome P450 superfamily protein	Zea mays	532	1	2726	0.0	GO:0055114
GRMZM2G116584_T01	2.15	C3TRS4	Calcineurin B-like protein	Zea mays	293	97.3%	1483	0.0	GO:0008150
GRMZM2G117319_T01	4.01	K7TQK8	7-epi-sesquithujene synthase	Zea mays	554	1	2878	0.0	GO:0009058
GRMZM2G117321_T01	2.17	C5XES7	Lipoxygenase	Sorghum bicolor	873	77.8%	441	3.5e-48	GO:0006633
GRMZM2G117497_T01	2.54	B6UGZ2	MYB-related transcription factor	Zea mays	85	1	463	1.5e-57	GO:0006355
GRMZM2G118109_T01	2.48	K7V2F1	Uncharacterized protein	Zea mays	383	1	2016	0.0	GO:0008150
GRMZM2G118759_T01	-2.24	B6TEE0	Glycine-rich cell wall structural protein 2	Zea mays	192	1	1023	3.7e-139	GO:0071555
GRMZM2G119499_T01	-2.22	B6TXQ4	Glutathione S-transferase, C-terminal domain containing protein	Zea mays		98.7%	1556	0.0	GO:0045454
GRMZM2G119689_T01	-4.24	B6UD65	Beta-fructofuranosidase, insoluble isoenzyme 2	Zea mays	594	1	3163	0.0	GO:0005975
GRMZM2G121948_T01	2.81	B6UEZ8	Vacuolar protein sorting 26	Zea mays	304	99.3%	1572	0.0	GO:0008150
GRMZM2G122327_T01	4.73	B1P758	Chloroplast ferredoxin 5	Zea mays	138	1	706	9.4e-93	GO:0015979
GRMZM2G123633_T01	-2.72	K7TK78	Invertase cell wall3	Zea mays	590	1	3200	0.0	GO:0005975
GRMZM2G123838_T01	4.10	A0A096S0U8	Uncharacterized protein	Zea mays	603	1	1112	2.5e-152	GO:0008150
GRMZM2G123940_T01	3.03	B4F929	Carboxypeptidase	Zea mays	471	1	2452	0.0	GO:0006508
GRMZM2G123986_T01	-2.58	B6TYK3	Pollenless3	Zea mays	312	1	1603	0.0	GO:0008150
GRMZM2G125850_T01	2.14	A0A096S2D0	Uncharacterized protein	Zea mays	113	1	630	5.2e-82	GO:0008150
GRMZM2G127548_T01	2.22	B4FWY5	BSD domain containing protein	Zea mays	300	1	1524	0.0	GO:0008150
GRMZM2G127635_T01	-2.20	B4FCQ2	Uncharacterized protein	Zea mays	216	1	1132	0.0	GO:0008150
GRMZM2G129246_T01	2.44	Q6YT73	Peroxisomal (S)-2-hydroxy-acid oxidase GLO5	Oryza sativa subsp. japonica	369	94.5%	1478	0.0	GO:0055114
GRMZM2G129879_T01	2.04	C4JBS3	Uncharacterized protein	Zea mays	186	1	989	3.5e-134	GO:0008150
GRMZM2G130358_T01	3.21	A0A096S594	50S ribosomal protein L31	Zea mays	99	1	566	9.7e-73	GO:0006412
GRMZM2G130877_T01	2.14	C4J5L3	Uncharacterized protein	Zea mays	115	1	637	5.2e-83	GO:0008150
GRMZM2G131266_T01	-2.22	C0PNH8	AP2-EREBP transcription factor	Zea mays	408	99.3%	2171	0.0	GO:0006355
GRMZM2G131309_T01	-3.88	K7WAJ9	Plasma membrane ATPase	Zea mays	954	1	4957	0.0	GO:0006754
GRMZM2G131937_T01	4.91	A0A096S681	Uncharacterized protein	Zea mays	299	1	1613	0.0	GO:0008150
GRMZM2G133314_T01	3.38	A0A096S780	Uncharacterized protein	Zea mays	620	1	3214	0.0	GO:0008150
GRMZM2G133577_T01	2.71	K7TYV1	Uncharacterized protein	Zea mays	265	1	1351	0.0	GO:0008150
GRMZM2G133870_T01	2.41	A0A096S7L9	Uncharacterized protein	Zea mays	139	1	727	6.5e-96	GO:0008150
GRMZM2G135481_T01	-2.03	C0P705	Uncharacterized protein	Zea mays	394	1	2143	0.0	GO:0008150
GRMZM2G138744_T01	-2.02	Q6YX89	Cyclase-like protein	Oryza sativa subsp. Japonica	267	73.3%	692	2.4e-88	GO:0019441
GRMZM2G139639_T01	2.72	B6TJ37	Inorganic phosphate transporter 1-5	Zea mays	537	99.1%	2782	0.0	GO:0006817
GRMZM2G139670_T01	2.89	K7U4V8	Putative peptidase C48 domain family protein	Zea mays	1358	75.5%	887	4.4e-104	GO:0006508
GRMZM2G139813_T01	2.74	I6VXQ2	Putative aspartate aminotransferase	Saccharum hybrid cultivar	401	73.3%	1646	0.0	GO:0006520
GRMZM2G140674_T01	2.01	B6SN59	Uncharacterized protein	Zea mays	217	1	1108	3.1e-151	GO:0008150
GRMZM2G142721_T01	6.13	B6U3D6	G1 protein	Zea mays	256	99.6%	1391	0.0	GO:0008150
GRMZM2G142832_T01	2.20	K7U632	Uncharacterized protein	Zea mays	564	1	2899	0.0	GO:0006468
GRMZM2G145552_T01	-3.45	M7YYQ7	Cucumber peeling cupredoxin	Triticum urartu	181	61.9%	553	2.3e-68	GO:0006979
GRMZM2G146800_T01	2.09	K7TQK7	Uncharacterized protein	Zea mays	172	1	887	3.9e-119	GO:0008150
GRMZM2G147078_T01	4.27	A0A096SG28	Uncharacterized protein	Zea mays	88	1	433	2.0e-54	GO:0008150
GRMZM2G147256_T01	-2.30	B6THR6	L-allo-threonine aldolase	Zea mays	370	98.4%	1599	0.0	GO:0006520
GRMZM2G148867_T01	2.80	B6T4Y4	Grx_S12-glutaredoxin subgroup I	Zea mays	167	99.4%	841	2.5e-112	GO:0045454
GRMZM2G148884_T01	2.21	C0PD00	Uclacyanin-2	Zea mays	169	1	861	2.7e-115	GO:0008150
GRMZM2G149428_T01	6.18	Q41746	chlorophyll a/b-binding apoprotein CP26 precursor	Zea mays	283	1	1470	0.0	GO:0009765
GRMZM2G151811_T01	2.32	A0A060D2G	EIL transcription factor	Zea mays	586	1	3107	0.0	GO:0006355
GRMZM2G152000_T01	-4.25	B6T6Y6	Uncharacterized protein	Zea mays	185	1	1013	7.5e-138	GO:0008150
GRMZM2G152189_T01	2.71	B6STF8	Vegetative cell wall protein gp1	Zea mays	278	72.8%	931	1.1e-122	GO:0071555
GRMZM2G152249_T01	2.92	K7W170	Putative regulator of chromosome condensation (RCC1) family protein	Zea mays	959	0.85	1706	0.0	GO:0008150
GRMZM2G152447_T01	-2.55	B6TWW2	Purple acid phosphatase 1	Zea mays	334	97.3%	1749	0.0	GO:0016311
GRMZM2G153666_T01	2.54	B6UB39	Polygalacturonase	Zea mays	403	94.6%	2082	0.0	GO:0071555
GRMZM2G153803_T01	2.37	K7TV93	Uncharacterized protein	Zea mays	93	1	519	8.5e-66	GO:0005975
GRMZM2G153961_T01	2.34	M7YVY5	ABC transporter B family member 11	Triticum urartu	1242	83.9%	1638	0.0	GO:0055085
GRMZM2G154182_T01	-2.22	K7UTA8	Putative NAC domain transcription factor superfamily protein	Zea mays	359	1	1910	0.0	GO:0006355
GRMZM2G154216_T01	-2.04	Q7XHE5	Transferase family protein	Oryza sativa subsp. japonica	446	56.7%	1291	1.4e-171	GO:0008152
GRMZM2G154845_T01	-2.31	A0A096SLG9	Protein DETOXIFICATION	Zea mays	485	1	422	5.3e-47	GO:0006810
GRMZM2G155253_T01	5.29	B6T7D4	Fructose-bisphosphate aldolase	Zea mays	375	1	1914	0.0	GO:0006096
GRMZM2G155680_T01	2.05	A0A096SLZ9	Cytokinin riboside 5'-monophosphate phosphoribohydrolase	Zea mays	227	1	1163	3.4e-159	GO:0009691
GRMZM2G156472_T01	2.35	Q6Z8F8	Selenium-binding protein-like	Oryza sativa subsp. japonica	312	86.2%	1424	0.0	GO:0010075
GRMZM2G157196_T01	2.91	A0A0B4J3C5	Uncharacterized protein	Zea mays	308	1	1668	0.0	GO:0008150
GRMZM2G159287_T01	4.90	A0A096SPE5	Uncharacterized protein	Zea mays	171	1	922	1.7e-124	GO:0008150
GRMZM2G159547_T01	2.46	M7ZVU9	Transcription factor MYB39	Triticum urartu	331	79.2%	1332	0.0	GO:0006355
GRMZM2G160268_T01	24.84	K7TWD9	Chlorophyll a-b binding protein 4	Zea mays	244	96.5%	576	1.1e-71	GO:0009765
GRMZM2G162233_T01	2.01	Q6Z2U3	Os02g0744000 protein	Oryza sativa subsp. japonica	181	76.9%	670	6.1e-86	GO:0000023
GRMZM2G162282_T01	2.79	K9S0H6	Alpha-form Rubisco activase	Zea mays	463	99.8%	2402	0.0	GO:0008150
GRMZM2G162748_T01	6.77	B4F9N4	Cytochrome b6-f complex iron-sulfur subunit	Zea mays	226	1	1199	8.9e-165	GO:0015979
GRMZM2G163136_T01	2.21	A0A096SRU7	Uncharacterized protein	Zea mays	108	1	530	5.5e-67	GO:0008150
GRMZM2G163459_T01	-2.08	A0A096SS41	Uncharacterized protein	Zea mays	532	1	2757	0.0	GO:0008150
GRMZM2G163925_T01	2.16	K7U2V6	Phosphoribosylanthranilate transferase	Zea mays	776	1	4175	0.0	GO:0000162
GRMZM2G164283_T01	-2.05	Q10MK2	Probable glycosyltransferase 4	Oryza sativa subsp. japonica	403	67.1%	1512	0.0	GO:0008152
GRMZM2G164295_T01	4.22	B6UEC4	Uncharacterized protein	Zea mays	108	1	605	2.3e-78	GO:0008150
GRMZM2G164558_T01	3.96	B6SRD7	Plastoquinol-plastocyanin reductase	Zea mays	117	99.1%	558	5.9e-71	GO:0055114
GRMZM2G164785_T01	5.68	P0C1Y5	Expansin-B11	Zea mays	269	98.1%	1440	0.0	GO:0071555
GRMZM2G165836_T01	-2.11	A8R3N9	CLE family OsCLE402 protein	Oryza sativa subsp. japonica	119	66.7%	293	2.6e-31	GO:0008150
GRMZM2G166089_T01	2.15	K7V5F9	Uncharacterized protein	Zea mays	235	1	1246	1.3e-171	GO:0006511
GRMZM2G166212_T01	-2.19	M8BPA4	Anthranilate N-benzoyltransferase protein 1	Aegilops tauschii	629	72.8%	1387	0.0	GO:0009813
GRMZM2G166999_T01	3.12	C4J2V9	Uncharacterized protein	Zea mays	196	1	1018	3.0e-138	GO:0008150
GRMZM2G168476_T01	4.05	B6SW18	Potyvirus VPg interacting protein	Zea mays	617	99.8%	3179	0.0	GO:0008150
GRMZM2G169943_T01	4.58	E9JVD4	Aldose reductase	Zea mays	319	1	1701	0.0	GO:0055114
GRMZM2G170013_T01	2.01	B6SSC2	Oxidoreductase	Zea mays	509	99.8%	2583	0.0	GO:0055114
GRMZM2G170446_T01	2.03	K7V9I8	Cytokinin oxidase 3	Zea mays	502	75.9%	808	1.1e-99	GO:0009690
GRMZM2G170689_T01	2.62	M8BR85	S-formylglutathione hydrolase	Aegilops tauschii	257	68.2%	350	1.6e-37	GO:0046294
GRMZM2G171110_T01	2.14	Q6Y2W9	Atypical receptor-like kinase MARK	Zea mays	694	1	2444	0.0	GO:0006468
GRMZM2G171111_T01	-2.60	B6TR61	MTA/SAH nucleosidase	Zea mays	251	99.2%	571	4.6e-71	GO:0009116
GRMZM2G172081_T01	-2.65	A0A0B4J3E2	Uncharacterized protein	Zea mays	557	1	2900	0.0	GO:0006468
GRMZM2G173358_T01	3.58	Q7XB14	Homogentisate geranylgeranyltransferase	Hordeum vulgare	408	65.3%	1303	5.6e-175	GO:0010189
GRMZM2G174883_T01	4.78	Q946V2	legumin1	Zea mays	483	1	2521	0.0	GO:0008150
GRMZM2G176774_T01	2.05	Q10BV0	Galactosyltransferase family protein, putative, expressed	Oryza sativa subsp. japonica	655	82.5%	2838	0.0	GO:0006486
GRMZM2G177508_T01	2.86	B4FTJ9	Threonine endopeptidase	Zea mays	150	1	756	6.0e-100	GO:0006508
GRMZM2G178894_T01	2.37	C4J1W8	Uncharacterized protein	Zea mays	319	1	1666	0.0	GO:0008150
GRMZM2G179501_T01	-2.00	C0PMP1	Uncharacterized protein	Zea mays	112	1	584	0.0	GO:0008150
GRMZM2G180160_T01	2.48	A0A096T2V3	Uncharacterized protein	Zea mays	848	1	4483	0.0	GO:0008150
GRMZM2G305148_T01	2.24	K3Y344	Terpene cyclase/mutase family member	Setaria italica	755	73.1%	1183	2.2e-153	GO:0016104
GRMZM2G306732_T01	2.51	B6TSK5	fructose-1,6-bisphosphatase	Zea mays	413	0.993	2069	0.0	GO:0005975
GRMZM2G311347_T01	2.26	C0P6S0	Uncharacterized protein	Zea mays	109	1	477	3.3e-59	GO:0008150
GRMZM2G312597_T01	2.55	N1QRC0	Subtilisin inhibitor 1	Aegilops tauschii	98	71.6%	242	2.6e-24	GO:0009611
GRMZM2G313272_T01	2.21	B5U8J7	Asparagine synthetase	Zea mays	606	93.1%	1707	0.0	GO:0006529
GRMZM2G316524_T01	3.53	A0A096T6W1	Uncharacterized protein	Zea mays	206	1	1086	2.9e-148	GO:0008150
GRMZM2G323013_T01	5.48	K7U9X8	Putative RING zinc finger domain superfamily protein	Zea mays	417	82.2%	1585	0.0	GO:0008150
GRMZM2G327695_T01	3.13	A0A096Q7F8	Uncharacterized protein	Zea mays	228	1	361	1.0e-40	GO:0008150
GRMZM2G330394_T01	-2.25	A0A096T9C4	Uncharacterized protein	Zea mays	99	1	501	7.2e-63	GO:0008150
GRMZM2G331027_T01	-2.04	A0A096T9G2	Uncharacterized protein	Zea mays	215	1	1115	2.3e-152	GO:0008150
GRMZM2G331040_T01	2.00	K7VG36	Uncharacterized protein	Zea mays	577	1	3035	0.0	GO:0001172
GRMZM2G332838_T01	2.62	A0A096T9R1	Histone H4	Zea mays	248	1	1289	9.8e-178	GO:0006334
GRMZM2G335218_T01	-4.26	K7V706	Ammonium transporter	Zea mays	488	1	2627	0.0	GO:0015696
GRMZM2G336087_T01	-7.49	A0A096TA87	Uncharacterized protein	Zea mays	387	1	2046	0.0	GO:0008150
GRMZM2G336326_T01	2.03	C4JC29	Uncharacterized protein	Zea mays	181	1	854	5.1e-129	GO:0008150
GRMZM2G336678_T01	2.40	A0A096TAA2	Alpha-mannosidase	Zea mays	752	1	3953	0.0	GO:0005975
GRMZM2G338160_T01	3.35	B6UBX3	Uncharacterized protein	Zea mays	161	1	847	2.1e-113	GO:0008150
GRMZM2G339344_T01	2.08	A0A096TAQ7	Uncharacterized protein	Zea mays	142	1	698	2.1e-91	GO:0008150
GRMZM2G340084_T01	-3.17	B4FU65	Leucine-rich repeat (LRR) family protein	Zea mays	431	1	2334	0.0	GO:0008150
GRMZM2G340305_T01	2.91	C0P6J8	NAC transcription factor	Zea mays	665	87.8%	2967	0.0	GO:0006355
GRMZM2G340325_T01	4.35	A0A096TAW4	Uncharacterized protein	Zea mays	708	1	3657	0.0	GO:0008150
GRMZM2G348257_T01	2.27	A0A096TC60	Uncharacterized protein	Zea mays	122	1	619	4.8e-80	GO:0008150
GRMZM2G350312_T01	-2.23	B8A2P8	BHLH transcription factor	Zea mays	270	1	1415	0.0	GO:0006355
GRMZM2G350662_T01	-2.08	B6UBN9	Uncharacterized protein	Zea mays	73	1	336	1.1e-38	GO:0008150
GRMZM2G350693_T01	2.55	B6SP73	Uncharacterized protein	Zea mays	81	1	405	7.0e-49	GO:0008150
GRMZM2G352708_T01	2.03	A0A096TCZ9	Uncharacterized protein	Zea mays	137	1	744	1.5e-98	GO:0008150
GRMZM2G353266_T01	3.50	K7UNW7	embryonic protein DC-8	Zea mays	138	1	685	1.4e-89	GO:0008150
GRMZM2G357656_T01	3.02	B6TFR7	Chalcone isomerase	Zea mays	274	71.6%	375	3.3e-41	GO:0009813
GRMZM2G358009_T01	5.79	B6SPU1	Thioredoxin M-type	Zea mays	84	1	502	3.3-62	GO:0045454
GRMZM2G358701_T01	3.38	K7TPV2	Putative bZIP transcription factor superfamily protein	Zea mays	273	1	1381	0.0	GO:0006355
GRMZM2G360529_T01	-2.02	M8B5V6	L-ascorbate oxidase-like protein	Zea mays	541	70.3%	1992	0.0	GO:0055114
GRMZM2G361688_T01	2.84	Q5JKM1	Os01g0940600 protein	Oryza sativa subsp. japonica	145	62.6%	387	2.9e-44	GO:0010190
GRMZM2G364643_T01	-2.14	C0P2B0	Uncharacterized protein	Zea mays	314	1	1623	0.0	GO:0008150
GRMZM2G368767_T01	2.28	A0A096TFV2	Uncharacterized protein	Zea mays	177	1	920	5.6e-124	GO:0008150
GRMZM2G371271_T01	2.01	A0A096SNR2	Peptidyl-prolyl cis-trans isomerase	Zea mays	207	93.3%	879	2.2e-110	GO:0006457
GRMZM2G372553_T01	-4.58	Q9S7C6	Ae3	Zea mays	108	1	591	3.1e-76	GO:0008150
GRMZM2G373887_T01	2.18	A0A075T3H9	2C-type protein phosphatase protein	Zea mays	655	70.5%	1291	2.9e-165	GO:0006470
GRMZM2G375975_T01	3.49	K7VK23	Mitogen-activated protein kinase	Zea mays	489	1	2561	0.0	GO:0000165
GRMZM2G384762_T01	16.70	A0A096S9W7	Auxin-responsive protein	Zea mays	762	69.3%	913	3.4e-109	GO:0009734
GRMZM2G390124_T01	2.65	M8D729	Myrcene synthase, chloroplastic	Aegilops tauschii	566	53.6%	705	1.5e-84	GO:0009058
GRMZM2G395466_T01	2.61	A0A096TK74	Uncharacterized protein	Zea mays	186	1	973	9.7e-132	GO:0008150
GRMZM2G396070_T01	-2.72	A0A096TKA4	Uncharacterized protein	Zea mays	126	1	660	3.9e-86	GO:0008150
GRMZM2G400167_T01	3.93	A0A024DBG9	FT-like flowering time protein	Zea mays	175	94.2%	872	1.5e-116	GO:0008150
GRMZM2G403111_T01	2.47	K7U6U9	Uncharacterized protein	Zea mays	137	1	704	1.8e-92	GO:0008150
GRMZM2G403276_T01	-2.40	Q651Y5	Fasciclin-like arabinogalactan-protein 2-like	Oryza sativa subsp. japonica	273	67.4%	905	1.1e-118	GO:0008150
GRMZM2G403664_T01	-4.20	A0A096TLM5	Uncharacterized protein	Zea mays	51	1	277	2.1e-30	GO:0008150
GRMZM2G403828_T01	4.61	Q2QXN6	Calmodulin-binding family protein, putative, expressed	Oryza sativa subsp. japonica	477	69.8%	1563	0.0	GO:0008150
GRMZM2G410134_T01	-3.11	Q946V3	Alpha globulin	Zea mays	206	1	1148	1.1e-157	GO:0008150
GRMZM2G411216_T01	2.53	A0A096TN07	Uncharacterized protein	Zea mays	217	1	1159	5.4e-159	GO:0008150
GRMZM2G412604_T01	-2.48	B4FEZ7	Nicotianamine aminotransferase1	Zea mays	434	93.6%	2155	0.0	GO:0006520
GRMZM2G413006_T01	-2.19	A0A096TNC3	Xyloglucan endotransglucosylase/hydrolase	Zea mays	290	1	1582	0.0	GO:0071555
GRMZM2G413263_T01	-2.37	A0A096TNE2	Uncharacterized protein	Zea mays	88	1	482	2.9e-60	GO:0008150
GRMZM2G413796_T01	3.17	K7TRE0	Uncharacterized protein	Zea mays	404	1	2156	0.0	GO:0006508
GRMZM2G414192_T01	18.02	B6SZT9	Chlorophyll a-b binding protein	Zea mays	260	1	1382	0.0	GO:0009765
GRMZM2G414215_T01	2.84	A0A096TNK5	Uncharacterized protein	Zea mays	432	1	2228	0.0	GO:0008150
GRMZM2G414537_T01	2.89	Q7XTF0	OSJNBa0072F16.18 protein	Oryza sativa subsp. Japonica	340	69.3%	1168	1.3e-156	GO:0019288
GRMZM2G419452_T01	-2.36	C5YN56	Polcacin	Sorghum bicolor	80	0.95	386	4.9e-46	GO:0008150
GRMZM2G423884_T01	2.79	K7V9U9	Protein detoxification	Zea mays	557	1	2887	0.0	GO:0006855
GRMZM2G426415_T01	2.23	K7TZ17	Glycosyltransferase	Zea mays	502	1	2607	0.0	GO:0008152
GRMZM2G427054_T01	-2.19	K7TWW4	Uncharacterized protein	Zea mays	64	1	338	3.0e-39	GO:0008150
GRMZM2G429955_T01	72.84	B6T2Y9	Chlorophyll a-b binding protein 2	Zea mays	264	1	848	1.7e-146	GO:0009765
GRMZM2G431723_T01	-3.16	K7U7F1	Putative peptidase C48 domain family protein	Zea mays	644	92.2%	2923	0.0	GO:0006508
GRMZM2G432176_T01	-2.64	A0A096T187	Kinesin-like protein	Zea mays	1411	61.8%	755	9.0e-88	GO:0007018
GRMZM2G433927_T01	3.37	A0A096TSB8	Cytochrome b559 subunit alpha	Zea mays	60	1	316	4.8e-36	GO:0009767
GRMZM2G435689_T01	2.16	A0A096TSM5	Uncharacterized protein	Zea mays	326	1	1673	0.0	GO:0008150
GRMZM2G439173_T01	4.36	C0P9J4	Aspartokinase	Zea mays	170	83.3%	382	2.6e-43	GO:0008652
GRMZM2G441115_T01	4.02	K7U8R2	Putative MADS-box transcription factor family protein	Zea mays	289	1	1535	0.0	GO:0006355
GRMZM2G442472_T01	2.16	A0A096TTQ8	Uncharacterized protein	Zea mays	74	1	384	6.6e-46	GO:0008150
GRMZM2G443340_T01	-3.23	K7V1S7	Uncharacterized protein	Zea mays	104	1	521	9.2e-66	GO:0008150
GRMZM2G445103_T01	2.07	A0A096TU88	Uncharacterized protein	Zea mays	671	1	3579	0.0	GO:0006508
GRMZM2G446170_T01	2.19	Q942D4	BURP domain-containing protein 3	Oryza sativa subsp. japonica (Rice)	429	69.4%	1443	0.0	GO:0008150
GRMZM2G449133_T01	-2.93	Q8W3F2	Putative epoxide hydrolase	Oryza sativa subsp. Japonica	320	75.5%	1306	5.3e-178	GO:0008152
GRMZM2G450055_T01	4.66	K7V0A7	DNA helicase	Zea mays	729	1	3717	0.0	GO:0006260
GRMZM2G452727_T01	2.81	A0A096TVP7	Uncharacterized protein	Zea mays	69	1	377	5.4e-45	GO:0008150
GRMZM2G452807_T01	2.95	A0A096TVQ0	Uncharacterized protein	Zea mays	148	1	724	3.6e-95	GO:0008150
GRMZM2G455413_T01	2.41	K7VCD4	Photosystem II protein D1	Zea mays	277	0.99	1048	3.3e-142	GO:0009772
GRMZM2G455909_T01	2.15	K7TU57	Uncharacterized protein	Zea mays	851	1	4433	0.0	GO:0008150
GRMZM2G456746_T01	2.71	Q5G8Z3	Protein EGG APPARATUS-1	Zea mays	94	97.6%	429	2.8e-52	GO:0007338
GRMZM2G459370_T01	3.19	K7TVR5	Putative serine/threonine protein phosphatase superfamily protein	Zea mays	422	92.6%	588	9.4e-70	GO:0006470
GRMZM2G463887_T01	3.15	O82579	Ribosomal protein L26	Zea mays	121	89.5%	168	1.5e-12	GO:0006412
GRMZM2G464246_T01	2.59	A0A096TXN2	Uncharacterized protein	Zea mays	884	1	4757	0.0	GO:0008150
GRMZM2G464328_T01	3.38	B4FT63	Uncharacterized protein	Zea mays	271	1	1409	0.0	GO:0010019
GRMZM2G469323_T01	2.02	A0A096TYH8	Uncharacterized protein	Zea mays	422	1	2256	0.0	GO:0008150
GRMZM2G469701_T01	-3.29	M7ZJB5	Expansin-A22	Triticum urartu	264	77.5%	1082	1.1e-145	GO:0071556
GRMZM2G471525_T01	3.85	C4J0A7	Uncharacterized protein	Zea mays	161	1	821	1.8e-109	GO:0008150
GRMZM2G476069_T01	2.89	M8C905	Nitrate/chlorate transporter	Aegilops tauschii	630	82.1%	2446	0.0	GO:0006857
GRMZM2G476902_T01	2.71	K7V204	Putative ARM repeat-containing protein containing family protein	Zea mays	215	1	1097	1.2e-149	GO:0008150
GRMZM2G479523_T01	2.07	M8CA06	Germin-like protein 1-3	Aegilops tauschii	282	71.9%	539	2.4e-65	GO:0008150
GRMZM2G480439_T01	-3.24	B6U486	Glutathione S-transferase GSTU6	Zea mays	241	98.3%	1219	3.0e-167	GO:0045454
GRMZM2G480850_T01	3.21	B6U3H3	CP12-1	Zea mays	140	1	720	8.4e-95	GO:0008150
GRMZM2G481049_T01	3.39	A0A096U0N4	Uncharacterized protein	Zea mays	430	1	2270	0.0	GO:0008150
GRMZM2G482946_T01	2.12	A0A096U0U2	Uncharacterized protein	Zea mays	53	1	269	0.0	GO:0008150
GRMZM2G490278_T01	2.57	A0A096U114	Uncharacterized protein	Zea mays	79	1	393	4e-47	GO:0008150
GRMZM2G505324_T01	2.13	A0A096U1D4	Uncharacterized protein	Zea mays	78	1	407	2.7e-49	GO:0008150
GRMZM2G519761_T01	2.64	K7UHM7	Uncharacterized protein	Zea mays	287	86.9%	1493	7.2e-109	GO:0015991
GRMZM2G521038_T01	3.24	K7U6Y0	Uncharacterized protein	Zea mays	1211	92.3%	186	1.8e-14	GO:0008150
GRMZM2G522066_T01	2.22	A0A096U1P4	Uncharacterized protein	Zea mays	121	1	646	3.6e-84	GO:0006355
GRMZM2G522693_T01	5.71	A0A096U1Q0	Uncharacterized protein	Zea mays	44	1	234	4.2e-24	GO:0008150
GRMZM2G527472_T01	2.57	A0A096U1T5	Uncharacterized protein	Zea mays	49	1	248	4.3e-26	GO:0008150
GRMZM2G536483_T01	4.16	K7VZC6	Uncharacterized protein	Zea mays	55	1	291	2.0e-32	GO:0008150
GRMZM2G542205_T01	-2.10	K7U1N1	Uncharacterized protein	Zea mays	227	1	1176	3.0e-161	GO:0008150
GRMZM2G548261_T01	2.14	K7VUU7	Uncharacterized protein	Zea mays	56	1	325	1.6e-37	GO:0008150
GRMZM2G569921_T01	2.57	K7V619	Uncharacterized protein	Zea mays	39	1	213	4.5e-21	GO:0008150
GRMZM2G571942_T01	2.18	A0A096U2T6	Uncharacterized protein	Zea mays	319	1	1582	0.0	GO:0008150
GRMZM2G575143_T01	-4.52	A0A096U2V7	Uncharacterized protein	Zea mays	627	1	3296	0.0	GO:0008150
GRMZM2G580389_T01	3.75	K7U7S0	Uncharacterized protein	Zea mays	189	1	962	5.7e-130	GO:0006094
GRMZM2G583474_T01	2.21	K7V3W3	Uncharacterized protein	Zea mays	183	1	951	1.7e-128	GO:0008150
GRMZM2G700158_T01	4.99	A0A096U3A3	Uncharacterized protein	Zea mays	81	1	450	1.1e-55	GO:0008150
GRMZM2G700614_T01	2.88	K7VW94	Uncharacterized protein	Zea mays	234	1	1244	2.3e-171	GO:0008150
GRMZM2G701138_T01	10.17	A0A096U3U3	Uncharacterized protein	Zea mays	49	1	199	8.1e-19	GO:0008150
GRMZM2G701342_T01	-2.05	A0A096U3Y8	Uncharacterized protein	Zea mays	208	1	1122	1.1e-153	GO:0008150
GRMZM2G701717_T01	2.33	A0A096U466	Uncharacterized protein	Zea mays	96	1	508	5.0e-64	GO:0008150
GRMZM2G702422_T01	5.24	K7USS7	Uncharacterized protein	Zea mays	52	1	283	2.8e-31	GO:0008150
GRMZM2G702529_T01	-2.01	K7TRL0	Putative cytochrome P450 superfamily protein	Zea mays	508	1	2672	0.0	GO:0055114
GRMZM2G702564_T01	3.80	K7U5F8	Uncharacterized protein	Zea mays	130	1	706	5.4e-93	GO:0008150
GRMZM2G702950_T01	2.74	K7TIK3	Uncharacterized protein	Zea mays	327	1	1717	0.0	GO:0006355
GRMZM2G704005_T01	2.41	B6T871	Lactoylglutathione lyase	Zea mays	140	96.9%	635	3.4e-81	GO:0008152
GRMZM2G704160_T01	2.72	A0A096U5I7	Uncharacterized protein	Zea mays	166	1	871	0.0	GO:0008150
GRMZM5G803276_T01	-2.52	A0A096U626	Uncharacterized protein	Zea mays	56	1	316	3.8e-36	GO:0008150
GRMZM5G803297_T01	4.53	B6U1E5	ATP-dependent RNA helicase SUV3	Zea mays	727	72.7%	1692	0.0	GO:0008152
GRMZM5G806774_T01	2.23	K3XV44	Glutamate receptor	Setaria italica	938	95.9%	254	1.4e-23	GO:0035235
GRMZM5G821372_T01	2.97	A0A096U8C7	Uncharacterized protein	Zea mays	207	1	1061	2.0e-144	GO:0008150
GRMZM5G821594_T01	3.13	H6T0T8	Photosystem II protein J	Brocchinia micrantha	40	1	204	1e-19	GO:0015979
GRMZM5G823652_T01	3.93	A0A096U8N7	Uncharacterized protein	Zea mays	90	1	482	2.9e-60	GO:0008150
GRMZM5G828987_T01	-2.42	Q8L7J2	Beta-glucosidase 6	Oryza sativa subsp. Japonica	521	0.83	1889	0.0	GO:0005975
GRMZM5G829396_T01	2.35	K7V6E8	Uncharacterized protein	Zea mays	242	1	1290	4.4e-178	GO:0008150
GRMZM5G832229_T01	4.89	B6SX50	Ultraviolet-B-repressible protein	Zea mays	120	1	572	5.4e-73	GO:0015979
GRMZM5G838196_T01	6.09	Q6ZG03	Os08g0276100 protein	Oryza sativa subsp. japonica	469	83.6%	1224	7.1e-164	GO:0016117
GRMZM5G839244_T01	2.03	K7U8U6	Uncharacterized protein	Zea mays	118	1	635	1.3e-82	GO:0008150
GRMZM5G844045_T01	2.48	K7U3Z7	Uncharacterized protein	Zea mays	141	1	749	3.6e-99	GO:0008150
GRMZM5G845611_T01	5.46	B4F8L7	Glyceraldehyde-3-phosphate dehydrogenase	Zea mays	449	1	2304	0.0	GO:0006006
GRMZM5G846082_T01	2.51	Q94LR3	Helix-loop-helix DNA-binding domain containing protein, expressed	Oryza sativa subsp.japonica	191	65.6%	348	3.0e-37	GO:0006355
GRMZM5G849989_T01	2.55	A0A096UC96	Uncharacterized protein	Zea mays	120	1	652	3.9e-85	GO:0008150
GRMZM5G850455_T01	-2.15	B6T2C9	Lipid transfer protein	Zea mays	192	66.8%	617	2.9e-77	GO:0006869
GRMZM5G850577_T01	2.96	A0A096UCC4	Uncharacterized protein	Zea mays	64	1	363	5.0e-43	GO:0008150
GRMZM5G865543_T01	3.17	B6SUB5	Electron carrier/ electron transporter/ iron ion binding protein	Zea mays	193	67.9%	592	3.2e-74	GO:0006810
GRMZM5G867893_T01	3.26	A0A096UEJ8	Uncharacterized protein	Zea mays	108	1	562	7.7e-72	GO:0008150
GRMZM5G870184_T01	-4.95	K7TU80	Laccase	Zea mays	604	1	3235	0.0	GO:0046274
GRMZM5G870219_T01	4.55	B6SZC8	Oxygen evolving enhancer protein 3	Zea mays	217	64.8%	471	1.4e-55	GO:0015979
GRMZM5G870571_T01	-3.58	K7V5L2	Uncharacterized protein	Zea mays	564	1	2997	0.0	GO:0042546
GRMZM5G871407_T01	2.28	K7V3H0	Uncharacterized protein	Zea mays	357	1	1867	0.0	GO:0008150
GRMZM5G872373_T01	2.11	A2YXC7	GDT1-like protein 4	Oryza sativa subsp. japonica	281	67.7%	453	1.2e-51	GO:0008150
GRMZM5G874545_T01	2.01	A0A096UFN9	Uncharacterized protein	Zea mays	342	1	1852	0.0	GO:0006355
GRMZM5G877110_T01	3.11	E9KIQ3	Cytochrome b559 subunit beta	Oryza sativa subsp.japonica	50	89.2%	181	1.1E-15	GO:0009767
GRMZM5G878778_T01	3.13	U3MBH4	Cytochrome b559 subunit beta	Eustegia minuta	39	1	201	2.8e-19	GO:0009767
GRMZM5G879172_T01	2.33	B7ZYG4	Uncharacterized protein	Zea mays	90	1	479	8.2e-60	GO:0008150
GRMZM5G885392_T01	3.29	Q8H112	PGR5-like protein 1A, chloroplastic	Arabidopsis thaliana	324	65.8%	1061	1.7e-140	GO:0015979
GRMZM5G894031_T01	2.20	Q8LL73	Cytochrome P450 monooxygenase CYP72A27	Zea mays	435	1	561	7.3e-67	GO:0055114
GRMZM5G895831_T01	-3.26	A0A096UIC0	Uncharacterized protein	Zea mays	103	1	570	3.2e-73	GO:0008150
